# Supplementary material for: Spontaneous chiral symmetry breaking in a single crystal
Source: Chem Sci. 2025 Aug 19;16(38):17621–9. doi: 10.1039/d5sc02623g (PMC12362298; doi:10.1039/d5sc02623g)
Supplement: SC-016-D5SC02623G-s017 [file SC-016-D5SC02623G-s017.cif]

# Supplementary Information (SI) for Chemical Science.
# This journal is © The Royal Society of Chemistry 2025

####################################################################### 
# 
# This file contains crystal structure data downloaded from the 
# Cambridge Structural Database (CSD) hosted by the Cambridge 
# Crystallographic Data Centre (CCDC).
# 
# Full information about CCDC data access policies and citation 
# guidelines are available at http://www.ccdc.cam.ac.uk/access/V1 
# 
# Audit and citation data items may have been added by the CCDC. 
# Please retain this information to preserve the provenance of 
# this file and to allow appropriate attribution of the data. 
# 
#######################################################################

data_FormII
_database_code_depnum_ccdc_archive 'CCDC 2402055'
loop_
_audit_author_name
_audit_author_address
'Ryusei Oketani'
;Osaka University
Japan
;
_audit_update_record             
;
2024-11-12 deposited with the CCDC.	2025-08-05 downloaded from the CCDC.
;
_audit_creation_date             2023-10-19
_audit_creation_method           
;
Olex2 1.5
(compiled 2023.08.24 svn.re1ec1418 for OlexSys, GUI svn.r6817)
;
_shelx_SHELXL_version_number     2018/3
_chemical_name_common            ?
_chemical_name_systematic        ?
_chemical_formula_moiety         'C28 H22 N2 S2'
_chemical_formula_sum            'C28 H22 N2 S2'
_chemical_formula_weight         450.59
_chemical_absolute_configuration ?
_chemical_melting_point          ?
_chemical_oxdiff_formula         'C11 H10 N O'
loop_
_atom_type_symbol
_atom_type_description
_atom_type_scat_dispersion_real
_atom_type_scat_dispersion_imag
_atom_type_scat_source
C C 0.0033 0.0016 'International Tables Vol C Tables 4.2.6.8 and 6.1.1.4'
H H 0.0000 0.0000 'International Tables Vol C Tables 4.2.6.8 and 6.1.1.4'
N N 0.0061 0.0033 'International Tables Vol C Tables 4.2.6.8 and 6.1.1.4'
S S 0.1246 0.1234 'International Tables Vol C Tables 4.2.6.8 and 6.1.1.4'

_shelx_space_group_comment       
;
The symmetry employed for this shelxl refinement is uniquely defined
by the following loop, which should always be used as a source of
symmetry information in preference to the above space-group names.
They are only intended as comments.
;
_space_group_crystal_system      orthorhombic
_space_group_IT_number           33
_space_group_name_H-M_alt        'P n a 21'
_space_group_name_Hall           'P 2c -2n'
loop_
_space_group_symop_operation_xyz
'x, y, z'
'-x, -y, z+1/2'
'x+1/2, -y+1/2, z'
'-x+1/2, y+1/2, z+1/2'

_cell_length_a                   39.5906(7)
_cell_length_b                   7.17130(10)
_cell_length_c                   7.64230(10)
_cell_angle_alpha                90
_cell_angle_beta                 90
_cell_angle_gamma                90
_cell_volume                     2169.77(6)
_cell_formula_units_Z            4
_cell_measurement_reflns_used    26475
_cell_measurement_temperature    113
_cell_measurement_theta_max      29.3760
_cell_measurement_theta_min      2.8370
_shelx_estimated_absorpt_T_max   0.949
_shelx_estimated_absorpt_T_min   0.949
_exptl_absorpt_coefficient_mu    0.265
_exptl_absorpt_correction_T_max  1.00000
_exptl_absorpt_correction_T_min  0.62510
_exptl_absorpt_correction_type   multi-scan
_exptl_absorpt_process_details   
;
CrysAlisPro 1.171.41.93a (Rigaku Oxford Diffraction, 2020)
Empirical absorption correction using spherical harmonics,
implemented in SCALE3 ABSPACK scaling algorithm.
;
_exptl_absorpt_special_details   ?
_exptl_crystal_colour            yellow
_exptl_crystal_colour_lustre     .
_exptl_crystal_colour_modifier   .
_exptl_crystal_colour_primary    yellow
_exptl_crystal_density_diffrn    1.379
_exptl_crystal_density_meas      ?
_exptl_crystal_density_method    ?
_exptl_crystal_description       plate
_exptl_crystal_F_000             944
_exptl_crystal_preparation       ?
_exptl_crystal_size_max          0.2
_exptl_crystal_size_mid          0.2
_exptl_crystal_size_min          0.2
_exptl_transmission_factor_max   ?
_exptl_transmission_factor_min   ?
_diffrn_reflns_av_R_equivalents  0.0405
_diffrn_reflns_av_unetI/netI     0.0296
_diffrn_reflns_Laue_measured_fraction_full 1.000
_diffrn_reflns_Laue_measured_fraction_max 0.956
_diffrn_reflns_limit_h_max       52
_diffrn_reflns_limit_h_min       -53
_diffrn_reflns_limit_k_max       9
_diffrn_reflns_limit_k_min       -9
_diffrn_reflns_limit_l_max       10
_diffrn_reflns_limit_l_min       -8
_diffrn_reflns_number            40303
_diffrn_reflns_point_group_measured_fraction_full 0.973
_diffrn_reflns_point_group_measured_fraction_max 0.882
_diffrn_reflns_theta_full        25.242
_diffrn_reflns_theta_max         29.444
_diffrn_reflns_theta_min         2.058
_diffrn_ambient_temperature      113
_diffrn_detector                 'Hybrid Pixel Array Detector'
_diffrn_detector_area_resol_mean 5.8140
_diffrn_measured_fraction_theta_full 1.000
_diffrn_measured_fraction_theta_max 0.956
_diffrn_measurement_details      
;
List of Runs (angles in degrees, time in seconds):

  # Type    Start    End  Width  t~exp~   \w     \q     \k     \f   Frames
#--------------------------------------------------------------------------
  1  \w    -87.00  75.00   0.25    5.00    --  -15.00  45.00 193.00  648
  2  \w    -78.00  75.00   0.25    5.00    --  -15.00  45.00 300.00  612
  3  \w    -78.00  75.00   0.25    5.00    --  -15.00  45.00 122.00  612
  4  \w      1.00  60.00   0.25    5.00    --  -15.00  45.00  51.00  236
  5  \w    -82.00  61.25   0.25    5.00    --  -15.00  45.00 228.00  573
  6  \w    -68.25  58.25   0.25    5.00    --  -15.00  45.00 157.00  506
  7  \w     28.00  73.00   0.25    5.00    --  -15.00  45.00  15.00  180
  8  \w     28.00  73.00   0.25    5.00    --  -15.00  45.00  86.00  180
;
_diffrn_measurement_device       'abstract diffractometer'
_diffrn_measurement_device_type  'Rigaku XtaLAB P200'
_diffrn_measurement_method       '\w scans'
_diffrn_orient_matrix_type       
'CrysAlisPro convention (1999,Acta A55,543-557)'
_diffrn_orient_matrix_UB_11      0.0094935000
_diffrn_orient_matrix_UB_12      -0.0279300000
_diffrn_orient_matrix_UB_13      -0.0742553000
_diffrn_orient_matrix_UB_21      -0.0151909000
_diffrn_orient_matrix_UB_22      -0.0165969000
_diffrn_orient_matrix_UB_23      -0.0466310000
_diffrn_orient_matrix_UB_31      0.0001296000
_diffrn_orient_matrix_UB_32      0.0934021000
_diffrn_orient_matrix_UB_33      -0.0304918000
_diffrn_radiation_monochromator  graphite
_diffrn_radiation_probe          x-ray
_diffrn_radiation_type           'Mo K\a'
_diffrn_radiation_wavelength     0.71073
_diffrn_source                   'fine-focus sealed X-ray tube'
_diffrn_source_type              'Enhance (Mo) X-ray Source'
_reflns_Friedel_coverage         0.725
_reflns_Friedel_fraction_full    0.943
_reflns_Friedel_fraction_max     0.798
_reflns_number_gt                4978
_reflns_number_total             5315
_reflns_odcompleteness_completeness 99.89
_reflns_odcompleteness_iscentric 1
_reflns_odcompleteness_theta     26.32
_reflns_special_details          
;
 Reflections were merged by SHELXL according to the crystal
 class for the calculation of statistics and refinement.
 
 _reflns_Friedel_fraction is defined as the number of unique
 Friedel pairs measured divided by the number that would be
 possible theoretically, ignoring centric projections and
 systematic absences.
;
_reflns_threshold_expression     'I > 2\s(I)'
_computing_cell_refinement       'CrysAlisPro 1.171.41.93a (Rigaku OD, 2020)'
_computing_data_collection       'CrysAlisPro 1.171.41.93a (Rigaku OD, 2020)'
_computing_data_reduction        'CrysAlisPro 1.171.41.93a (Rigaku OD, 2020)'
_computing_molecular_graphics    'Olex2 1.5 (Dolomanov et al., 2009)'
_computing_publication_material  'Olex2 1.5 (Dolomanov et al., 2009)'
_computing_structure_refinement  'SHELXL 2018/3 (Sheldrick, 2015)'
_computing_structure_solution    'SHELXT 2018/2 (Sheldrick, 2018)'
_refine_diff_density_max         0.648
_refine_diff_density_min         -0.228
_refine_diff_density_rms         0.057
_refine_ls_abs_structure_details 
;
 Flack x determined using 1881 quotients [(I+)-(I-)]/[(I+)+(I-)]
 (Parsons, Flack and Wagner, Acta Cryst. B69 (2013) 249-259).
;
_refine_ls_abs_structure_Flack   0.00(2)
_refine_ls_extinction_coef       .
_refine_ls_extinction_method     none
_refine_ls_goodness_of_fit_ref   1.075
_refine_ls_hydrogen_treatment    constr
_refine_ls_matrix_type           full
_refine_ls_number_parameters     372
_refine_ls_number_reflns         5315
_refine_ls_number_restraints     747
_refine_ls_R_factor_all          0.0460
_refine_ls_R_factor_gt           0.0423
_refine_ls_restrained_S_all      1.015
_refine_ls_shift/su_max          0.001
_refine_ls_shift/su_mean         0.000
_refine_ls_structure_factor_coef Fsqd
_refine_ls_weighting_details     
'w=1/[\s^2^(Fo^2^)+(0.0429P)^2^+1.1547P] where P=(Fo^2^+2Fc^2^)/3'
_refine_ls_weighting_scheme      calc
_refine_ls_wR_factor_gt          0.0942
_refine_ls_wR_factor_ref         0.0962
_refine_special_details          ?
_olex2_refinement_description    
;
1. Fixed Uiso
 At 1.2 times of:
  All C(H) groups, All C(H,H) groups
 At 1.5 times of:
  All C(H,H,H) groups
2. Restrained distances
 S2-C22 \\sim S2A-C22A
 with sigma of 0.02
 S2-C23 \\sim S2A-C23A
 with sigma of 0.02
 N2-C22 \\sim N2A-C22A
 with sigma of 0.02
 N2-C24 \\sim N2A-C24A
 with sigma of 0.02
 C19-C22 \\sim C19-C22A
 with sigma of 0.02
 C24-C23 \\sim C24A-C23A
 with sigma of 0.02
 C24-C25 \\sim C24A-C25A
 with sigma of 0.02
 C23-C28 \\sim C23A-C28A
 with sigma of 0.02
 C27-C28 \\sim C27A-C28A
 with sigma of 0.02
 C27-C26 \\sim C27A-C26A
 with sigma of 0.02
 C25-C26 \\sim C25A-C26A
 with sigma of 0.02
 S2-N2 \\sim S2A-N2A
 with sigma of 0.04
 S2-C19 \\sim S2A-C19
 with sigma of 0.04
 S2-C24 \\sim S2A-C24A
 with sigma of 0.04
 S2-C28 \\sim S2A-C28A
 with sigma of 0.04
 N2-C19 \\sim N2A-C19
 with sigma of 0.04
 N2-C23 \\sim N2A-C23A
 with sigma of 0.04
 N2-C25 \\sim N2A-C25A
 with sigma of 0.04
 C22-C24 \\sim C22A-C24A
 with sigma of 0.04
 C22-C23 \\sim C22A-C23A
 with sigma of 0.04
 C24-C28 \\sim C24A-C28A
 with sigma of 0.04
 C24-C26 \\sim C24A-C26A
 with sigma of 0.04
 C23-C27 \\sim C23A-C27A
 with sigma of 0.04
 C23-C25 \\sim C23A-C25A
 with sigma of 0.04
 C27-C25 \\sim C27A-C25A
 with sigma of 0.04
 C28-C26 \\sim C28A-C26A
 with sigma of 0.04
3. Uiso/Uaniso restraints and constraints
C22 \\sim N2: within 1.7A with sigma of 0.02 and sigma for terminal atoms of
0.04 within 1.7A
C2 \\sim S1 \\sim C9 \\sim C11 \\sim C3 \\sim C10 \\sim C4 \\sim C12 \\sim N1
\\sim C8 \\sim C5 \\sim C7 \\sim C16 \\sim C1 \\sim C13 \\sim C6 \\sim C21
\\sim C17 \\sim C14 \\sim C20 \\sim C18 \\sim C15 \\sim C19 \\sim C22 \\sim
C22A \\sim S2 \\sim N2 \\sim S2A \\sim N2A \\sim C23 \\sim C24 \\sim C23A \\sim
C24A \\sim C25A \\sim C28 \\sim C25 \\sim C28A \\sim C26A \\sim C27 \\sim C26
\\sim C27A: within 1.7A with sigma of 0.02 and sigma for terminal atoms of 0.04
within 1.7A
4. Rigid body (RIGU) restrains
 C22, N2
 with sigma for 1-2 distances of 0.001 and sigma for 1-3 distances of 0.001
 C2, S1, C9, C11, C3, C10, C4, C12, N1, C8, C5, C7, C16, C1, C13, C6, C21, C17,
  C14, C20, C18, C15, C19, C22, C22A, S2, N2, S2A, N2A, C23, C24, C23A, C24A,
 C25A, C28, C25, C28A, C26A, C27, C26, C27A
 with sigma for 1-2 distances of 0.001 and sigma for 1-3 distances of 0.001
5. Others
 Sof(C22A)=Sof(S2A)=Sof(N2A)=Sof(C24A)=Sof(C23A)=Sof(C28A)=Sof(H28A)=Sof(C27A)=
 Sof(H27A)=Sof(C26A)=Sof(H26A)=Sof(C25A)=Sof(H25A)=1-FVAR(1)
 Sof(S2)=Sof(N2)=Sof(C22)=Sof(C24)=Sof(C23)=Sof(C27)=Sof(H27)=Sof(C28)=
 Sof(H28)=Sof(C25)=Sof(H25)=Sof(C26)=Sof(H26)=FVAR(1)
6.a Secondary CH2 refined with riding coordinates:
 C13(H13A,H13B), C14(H14A,H14B)
6.b Aromatic/amide H refined with riding coordinates:
 C20(H20), C21(H21), C4(H4), C3(H3), C1(H1), C17(H17), C5(H5), C8(H8),
 C27(H27), C18(H18), C28(H28), C6(H6), C7(H7), C25(H25), C26(H26), C28A(H28A),
 C27A(H27A), C26A(H26A), C25A(H25A)
6.c Idealised Me refined as rotating group:
 C15(H15A,H15B,H15C)
;
_atom_sites_solution_hydrogens   geom
_atom_sites_solution_primary     dual
_atom_sites_solution_secondary   ?
loop_
_atom_site_label
_atom_site_type_symbol
_atom_site_fract_x
_atom_site_fract_y
_atom_site_fract_z
_atom_site_U_iso_or_equiv
_atom_site_adp_type
_atom_site_occupancy
_atom_site_site_symmetry_order
_atom_site_calc_flag
_atom_site_refinement_flags_posn
_atom_site_refinement_flags_adp
_atom_site_refinement_flags_occupancy
_atom_site_disorder_assembly
_atom_site_disorder_group
S1 S 0.68191(2) 0.64587(9) 0.64097(11) 0.02347(16) Uani 1 1 d . . . . .
S2 S 0.43951(2) 0.23022(13) 0.26698(14) 0.0233(3) Uani 0.809(4) 1 d D U P A 1
N1 N 0.68146(6) 0.9748(3) 0.3894(3) 0.0211(5) Uani 1 1 d . U . . .
N2 N 0.47534(9) -0.0096(6) 0.4380(5) 0.0231(7) Uani 0.809(4) 1 d D U P A 1
C19 C 0.50637(7) 0.2738(4) 0.3745(4) 0.0221(5) Uani 1 1 d D U . . .
C20 C 0.50448(7) 0.4582(4) 0.3130(4) 0.0243(6) Uani 1 1 d . U . . .
H20 H 0.483738 0.504440 0.268069 0.029 Uiso 1 1 calc R U . . .
C21 C 0.53252(7) 0.5727(4) 0.3174(4) 0.0253(6) Uani 1 1 d . U . . .
H21 H 0.530649 0.697749 0.277588 0.030 Uiso 1 1 calc R U . . .
C4 C 0.71719(7) 0.8952(4) 0.8348(4) 0.0243(6) Uani 1 1 d . U . . .
H4 H 0.716772 0.801870 0.923031 0.029 Uiso 1 1 calc R U . . .
C16 C 0.56351(7) 0.5081(4) 0.3790(4) 0.0221(5) Uani 1 1 d . U . . .
C3 C 0.61992(7) 0.6012(4) 0.5007(4) 0.0206(5) Uani 1 1 d . U . . .
H3 H 0.617762 0.505037 0.585429 0.025 Uiso 1 1 calc R U . . .
C22 C 0.47658(16) 0.1529(11) 0.3677(15) 0.0204(13) Uani 0.809(4) 1 d D U P A 1
C24 C 0.44387(12) -0.0896(6) 0.4141(8) 0.0202(9) Uani 0.809(4) 1 d D U P A 1
C10 C 0.65225(7) 0.8612(4) 0.3847(4) 0.0207(5) Uani 1 1 d . U . . .
C13 C 0.68657(7) 1.1099(4) 0.2474(4) 0.0226(5) Uani 1 1 d . U . . .
H13A H 0.680173 1.049443 0.135802 0.027 Uiso 1 1 calc R U . . .
H13B H 0.710975 1.139178 0.240783 0.027 Uiso 1 1 calc R U . . .
C9 C 0.64867(7) 0.7109(4) 0.4999(4) 0.0198(5) Uani 1 1 d . U . . .
C1 C 0.59789(7) 0.7755(4) 0.2610(4) 0.0263(6) Uani 1 1 d . U . . .
H1 H 0.580789 0.797271 0.176295 0.032 Uiso 1 1 calc R U . . .
C14 C 0.66714(7) 1.2934(4) 0.2624(4) 0.0256(6) Uani 1 1 d . U . . .
H14A H 0.643096 1.271618 0.233151 0.031 Uiso 1 1 calc R U . . .
H14B H 0.668279 1.338925 0.384532 0.031 Uiso 1 1 calc R U . . .
C2 C 0.59398(7) 0.6288(4) 0.3794(4) 0.0224(5) Uani 1 1 d . U . . .
C12 C 0.69903(7) 1.0041(4) 0.5478(4) 0.0201(5) Uani 1 1 d . U . . .
C11 C 0.69998(6) 0.8672(4) 0.6786(4) 0.0207(5) Uani 1 1 d . U . . .
C17 C 0.56530(8) 0.3232(4) 0.4390(4) 0.0255(6) Uani 1 1 d . U . . .
H17 H 0.586202 0.275931 0.481005 0.031 Uiso 1 1 calc R U . . .
C5 C 0.73505(7) 1.0599(4) 0.8623(4) 0.0264(6) Uani 1 1 d . U . . .
H5 H 0.747283 1.078651 0.967842 0.032 Uiso 1 1 calc R U . . .
C8 C 0.62621(7) 0.8907(4) 0.2639(4) 0.0251(6) Uani 1 1 d . U . . .
H8 H 0.627882 0.990671 0.182712 0.030 Uiso 1 1 calc R U . . .
C23 C 0.42044(11) 0.0201(7) 0.3231(9) 0.0187(9) Uani 0.809(4) 1 d D U P A 1
C27 C 0.37874(11) -0.2169(7) 0.3472(7) 0.0223(9) Uani 0.809(4) 1 d D U P A 1
H27 H 0.356651 -0.262969 0.325068 0.027 Uiso 0.809(4) 1 calc R U P A 1
C18 C 0.53727(8) 0.2090(4) 0.4381(4) 0.0254(6) Uani 1 1 d . U . . .
H18 H 0.539012 0.085135 0.481126 0.030 Uiso 1 1 calc R U . . .
C28 C 0.38761(11) -0.0405(7) 0.2884(7) 0.0224(9) Uani 0.809(4) 1 d D U P A 1
H28 H 0.371981 0.035934 0.227080 0.027 Uiso 0.809(4) 1 calc R U P A 1
C6 C 0.73475(7) 1.1955(4) 0.7344(4) 0.0264(6) Uani 1 1 d . U . . .
H6 H 0.747035 1.307697 0.752068 0.032 Uiso 1 1 calc R U . . .
C7 C 0.71684(7) 1.1708(4) 0.5806(4) 0.0238(6) Uani 1 1 d . U . . .
H7 H 0.716535 1.267679 0.495775 0.029 Uiso 1 1 calc R U . . .
C25 C 0.43409(11) -0.2671(6) 0.4723(6) 0.0238(9) Uani 0.809(4) 1 d D U P A 1
H25 H 0.449518 -0.344199 0.534257 0.029 Uiso 0.809(4) 1 calc R U P A 1
C26 C 0.40180(13) -0.3277(6) 0.4383(7) 0.0241(9) Uani 0.809(4) 1 d D U P A 1
H26 H 0.395023 -0.447637 0.477618 0.029 Uiso 0.809(4) 1 calc R U P A 1
C15 C 0.68153(8) 1.4411(4) 0.1403(5) 0.0331(7) Uani 1 1 d . U . . .
H15A H 0.682393 1.391783 0.020794 0.050 Uiso 1 1 calc R U . . .
H15B H 0.704370 1.474516 0.178466 0.050 Uiso 1 1 calc R U . . .
H15C H 0.667086 1.552028 0.143070 0.050 Uiso 1 1 calc R U . . .
C22A C 0.4778(7) 0.141(4) 0.391(7) 0.021(4) Uani 0.191(4) 1 d D U P A 2
S2A S 0.48314(12) -0.0856(8) 0.4686(8) 0.0334(15) Uani 0.191(4) 1 d D U P A 2
N2A N 0.4484(4) 0.172(2) 0.329(2) 0.027(2) Uani 0.191(4) 1 d D U P A 2
C24A C 0.4278(5) 0.015(3) 0.347(4) 0.022(3) Uani 0.191(4) 1 d D U P A 2
C23A C 0.4419(5) -0.140(3) 0.425(4) 0.022(3) Uani 0.191(4) 1 d D U P A 2
C28A C 0.4242(5) -0.304(3) 0.449(3) 0.025(3) Uani 0.191(4) 1 d D U P A 2
H28A H 0.434801 -0.411598 0.496779 0.030 Uiso 0.191(4) 1 calc R U P A 2
C27A C 0.3905(5) -0.307(2) 0.402(3) 0.018(3) Uani 0.191(4) 1 d D U P A 2
H27A H 0.377540 -0.416477 0.421400 0.022 Uiso 0.191(4) 1 calc R U P A 2
C26A C 0.3755(5) -0.153(3) 0.328(3) 0.024(3) Uani 0.191(4) 1 d D U P A 2
H26A H 0.352571 -0.158692 0.292121 0.029 Uiso 0.191(4) 1 calc R U P A 2
C25A C 0.3936(5) 0.007(3) 0.306(4) 0.026(4) Uani 0.191(4) 1 d D U P A 2
H25A H 0.382623 0.115097 0.260953 0.031 Uiso 0.191(4) 1 calc R U P A 2

loop_
_atom_site_aniso_label
_atom_site_aniso_U_11
_atom_site_aniso_U_22
_atom_site_aniso_U_33
_atom_site_aniso_U_23
_atom_site_aniso_U_13
_atom_site_aniso_U_12
S1 0.0281(3) 0.0182(3) 0.0240(4) 0.0039(3) -0.0030(3) 0.0004(3)
S2 0.0264(4) 0.0183(5) 0.0252(5) 0.0059(4) -0.0049(4) -0.0011(3)
N1 0.0292(11) 0.0164(10) 0.0177(11) 0.0028(9) 0.0016(9) -0.0017(8)
N2 0.0287(14) 0.0217(16) 0.0189(16) 0.0043(13) -0.0031(12) 0.0035(12)
C19 0.0296(11) 0.0222(12) 0.0145(12) -0.0023(11) 0.0002(10) -0.0009(9)
C20 0.0287(12) 0.0246(12) 0.0197(15) 0.0025(11) -0.0013(11) 0.0019(9)
C21 0.0343(12) 0.0199(13) 0.0217(15) 0.0034(11) -0.0015(11) -0.0001(10)
C4 0.0244(12) 0.0288(13) 0.0197(13) 0.0023(12) 0.0008(10) 0.0014(10)
C16 0.0319(11) 0.0208(12) 0.0136(12) -0.0030(10) -0.0002(10) -0.0034(9)
C3 0.0295(12) 0.0160(12) 0.0164(12) 0.0005(10) 0.0019(10) 0.0010(9)
C22 0.0255(15) 0.0217(16) 0.014(4) 0.0033(17) -0.0031(16) 0.0030(12)
C24 0.0282(15) 0.0186(19) 0.0138(19) 0.0026(18) 0.0012(13) 0.0031(12)
C10 0.0290(11) 0.0176(12) 0.0154(12) -0.0010(10) 0.0026(9) -0.0004(9)
C13 0.0329(13) 0.0190(12) 0.0158(12) 0.0010(10) 0.0016(11) -0.0032(10)
C9 0.0276(12) 0.0183(12) 0.0136(12) -0.0002(10) -0.0001(10) 0.0014(9)
C1 0.0347(13) 0.0231(13) 0.0211(13) 0.0018(11) -0.0043(12) -0.0035(10)
C14 0.0366(14) 0.0192(12) 0.0211(13) 0.0015(11) -0.0031(12) 0.0004(10)
C2 0.0304(11) 0.0186(12) 0.0181(13) -0.0025(10) -0.0002(10) -0.0010(9)
C12 0.0224(12) 0.0199(12) 0.0180(12) -0.0010(9) 0.0034(9) 0.0021(9)
C11 0.0226(11) 0.0194(12) 0.0203(13) 0.0004(10) 0.0018(9) 0.0017(9)
C17 0.0293(13) 0.0230(12) 0.0242(15) 0.0035(11) -0.0049(11) 0.0001(10)
C5 0.0249(12) 0.0322(14) 0.0219(14) -0.0028(11) -0.0012(11) -0.0004(11)
C8 0.0362(13) 0.0202(13) 0.0189(13) 0.0045(12) -0.0021(11) -0.0027(10)
C23 0.0258(17) 0.0159(15) 0.014(2) 0.0019(14) 0.0004(15) 0.0009(13)
C27 0.0304(17) 0.019(2) 0.018(2) -0.0028(18) 0.0019(14) -0.0032(15)
C18 0.0326(12) 0.0207(13) 0.0228(15) 0.0032(11) -0.0034(11) -0.0019(10)
C28 0.0268(17) 0.022(2) 0.018(2) 0.0004(18) -0.0033(15) -0.0019(13)
C6 0.0265(12) 0.0248(14) 0.0279(14) -0.0028(11) 0.0005(10) -0.0021(10)
C7 0.0261(13) 0.0198(12) 0.0255(14) -0.0005(11) 0.0018(10) 0.0000(10)
C25 0.032(2) 0.0194(17) 0.020(2) 0.0025(16) 0.0018(16) 0.0009(13)
C26 0.034(2) 0.0174(17) 0.021(2) 0.0021(15) 0.0034(18) -0.0011(15)
C15 0.0466(16) 0.0218(13) 0.0308(17) 0.0064(14) -0.0090(14) -0.0075(12)
C22A 0.031(3) 0.021(5) 0.010(9) -0.006(5) 0.003(4) 0.000(3)
S2A 0.029(2) 0.027(3) 0.044(3) 0.008(2) -0.0045(19) -0.0021(18)
N2A 0.034(3) 0.020(4) 0.026(6) -0.003(4) -0.003(4) 0.001(3)
C24A 0.033(4) 0.018(4) 0.014(7) -0.008(4) 0.000(5) 0.001(3)
C23A 0.027(5) 0.021(4) 0.020(7) -0.004(5) 0.000(4) 0.000(3)
C28A 0.030(5) 0.022(5) 0.024(8) 0.001(5) -0.009(5) -0.001(4)
C27A 0.030(5) 0.011(5) 0.013(8) -0.003(5) -0.007(5) -0.001(4)
C26A 0.032(5) 0.016(6) 0.024(8) 0.004(6) -0.006(5) 0.001(4)
C25A 0.034(4) 0.016(6) 0.028(9) 0.005(6) -0.003(5) 0.000(3)

_geom_special_details            
;
 All esds (except the esd in the dihedral angle between two l.s. planes)
 are estimated using the full covariance matrix.  The cell esds are taken
 into account individually in the estimation of esds in distances, angles
 and torsion angles; correlations between esds in cell parameters are only
 used when they are defined by crystal symmetry.  An approximate (isotropic)
 treatment of cell esds is used for estimating esds involving l.s. planes.
;
loop_
_geom_bond_atom_site_label_1
_geom_bond_atom_site_label_2
_geom_bond_distance
_geom_bond_site_symmetry_2
_geom_bond_publ_flag
S1 C9 1.764(3) . ?
S1 C11 1.764(3) . ?
S2 C22 1.748(6) . ?
S2 C23 1.739(5) . ?
N1 C10 1.415(3) . ?
N1 C13 1.468(4) . ?
N1 C12 1.412(4) . ?
N2 C22 1.284(7) . ?
N2 C24 1.384(6) . ?
C19 C20 1.405(4) . ?
C19 C22 1.465(5) . ?
C19 C18 1.396(4) . ?
C19 C22A 1.483(17) . ?
C20 H20 0.9500 . ?
C20 C21 1.381(4) . ?
C21 H21 0.9500 . ?
C21 C16 1.393(4) . ?
C4 H4 0.9500 . ?
C4 C11 1.389(4) . ?
C4 C5 1.393(4) . ?
C16 C2 1.485(4) . ?
C16 C17 1.405(4) . ?
C3 H3 0.9500 . ?
C3 C9 1.384(4) . ?
C3 C2 1.398(4) . ?
C24 C23 1.401(5) . ?
C24 C25 1.403(5) . ?
C10 C9 1.399(4) . ?
C10 C8 1.400(4) . ?
C13 H13A 0.9900 . ?
C13 H13B 0.9900 . ?
C13 C14 1.529(4) . ?
C1 H1 0.9500 . ?
C1 C2 1.396(4) . ?
C1 C8 1.393(4) . ?
C14 H14A 0.9900 . ?
C14 H14B 0.9900 . ?
C14 C15 1.522(4) . ?
C12 C11 1.402(4) . ?
C12 C7 1.410(4) . ?
C17 H17 0.9500 . ?
C17 C18 1.379(4) . ?
C5 H5 0.9500 . ?
C5 C6 1.379(4) . ?
C8 H8 0.9500 . ?
C23 C28 1.396(5) . ?
C27 H27 0.9500 . ?
C27 C28 1.388(6) . ?
C27 C26 1.396(6) . ?
C18 H18 0.9500 . ?
C28 H28 0.9500 . ?
C6 H6 0.9500 . ?
C6 C7 1.384(4) . ?
C7 H7 0.9500 . ?
C25 H25 0.9500 . ?
C25 C26 1.375(6) . ?
C26 H26 0.9500 . ?
C15 H15A 0.9800 . ?
C15 H15B 0.9800 . ?
C15 H15C 0.9800 . ?
C22A S2A 1.74(2) . ?
C22A N2A 1.28(2) . ?
S2A C23A 1.712(17) . ?
N2A C24A 1.399(19) . ?
C24A C23A 1.381(19) . ?
C24A C25A 1.391(19) . ?
C23A C28A 1.384(18) . ?
C28A H28A 0.9500 . ?
C28A C27A 1.380(18) . ?
C27A H27A 0.9500 . ?
C27A C26A 1.374(18) . ?
C26A H26A 0.9500 . ?
C26A C25A 1.366(18) . ?
C25A H25A 0.9500 . ?

loop_
_geom_angle_atom_site_label_1
_geom_angle_atom_site_label_2
_geom_angle_atom_site_label_3
_geom_angle
_geom_angle_site_symmetry_1
_geom_angle_site_symmetry_3
_geom_angle_publ_flag
C9 S1 C11 99.46(13) . . ?
C23 S2 C22 88.9(2) . . ?
C10 N1 C13 118.3(2) . . ?
C12 N1 C10 120.7(2) . . ?
C12 N1 C13 117.9(2) . . ?
C22 N2 C24 110.8(4) . . ?
C20 C19 C22 120.2(3) . . ?
C20 C19 C22A 126.3(11) . . ?
C18 C19 C20 118.4(3) . . ?
C18 C19 C22 121.4(3) . . ?
C18 C19 C22A 115.2(11) . . ?
C19 C20 H20 119.7 . . ?
C21 C20 C19 120.6(3) . . ?
C21 C20 H20 119.7 . . ?
C20 C21 H21 119.4 . . ?
C20 C21 C16 121.2(3) . . ?
C16 C21 H21 119.4 . . ?
C11 C4 H4 120.0 . . ?
C11 C4 C5 120.1(3) . . ?
C5 C4 H4 120.0 . . ?
C21 C16 C2 121.5(3) . . ?
C21 C16 C17 118.0(3) . . ?
C17 C16 C2 120.6(3) . . ?
C9 C3 H3 119.3 . . ?
C9 C3 C2 121.4(3) . . ?
C2 C3 H3 119.3 . . ?
N2 C22 S2 116.1(3) . . ?
N2 C22 C19 123.6(5) . . ?
C19 C22 S2 120.2(4) . . ?
N2 C24 C23 115.4(4) . . ?
N2 C24 C25 125.6(4) . . ?
C23 C24 C25 119.0(4) . . ?
C9 C10 N1 120.7(2) . . ?
C9 C10 C8 117.2(2) . . ?
C8 C10 N1 122.1(3) . . ?
N1 C13 H13A 108.2 . . ?
N1 C13 H13B 108.2 . . ?
N1 C13 C14 116.3(2) . . ?
H13A C13 H13B 107.4 . . ?
C14 C13 H13A 108.2 . . ?
C14 C13 H13B 108.2 . . ?
C3 C9 S1 117.5(2) . . ?
C3 C9 C10 121.6(3) . . ?
C10 C9 S1 120.8(2) . . ?
C2 C1 H1 119.1 . . ?
C8 C1 H1 119.1 . . ?
C8 C1 C2 121.8(3) . . ?
C13 C14 H14A 109.3 . . ?
C13 C14 H14B 109.3 . . ?
H14A C14 H14B 108.0 . . ?
C15 C14 C13 111.4(3) . . ?
C15 C14 H14A 109.3 . . ?
C15 C14 H14B 109.3 . . ?
C3 C2 C16 121.0(3) . . ?
C1 C2 C16 121.9(3) . . ?
C1 C2 C3 117.1(3) . . ?
C11 C12 N1 121.4(2) . . ?
C11 C12 C7 117.0(3) . . ?
C7 C12 N1 121.7(3) . . ?
C4 C11 S1 118.0(2) . . ?
C4 C11 C12 121.6(3) . . ?
C12 C11 S1 120.2(2) . . ?
C16 C17 H17 119.4 . . ?
C18 C17 C16 121.2(3) . . ?
C18 C17 H17 119.4 . . ?
C4 C5 H5 120.4 . . ?
C6 C5 C4 119.1(3) . . ?
C6 C5 H5 120.4 . . ?
C10 C8 H8 119.6 . . ?
C1 C8 C10 120.9(3) . . ?
C1 C8 H8 119.6 . . ?
C24 C23 S2 108.8(3) . . ?
C28 C23 S2 128.8(3) . . ?
C28 C23 C24 122.4(4) . . ?
C28 C27 H27 119.5 . . ?
C28 C27 C26 121.0(4) . . ?
C26 C27 H27 119.5 . . ?
C19 C18 H18 119.7 . . ?
C17 C18 C19 120.6(3) . . ?
C17 C18 H18 119.7 . . ?
C23 C28 H28 121.4 . . ?
C27 C28 C23 117.2(4) . . ?
C27 C28 H28 121.4 . . ?
C5 C6 H6 119.4 . . ?
C5 C6 C7 121.1(3) . . ?
C7 C6 H6 119.4 . . ?
C12 C7 H7 119.5 . . ?
C6 C7 C12 121.0(3) . . ?
C6 C7 H7 119.5 . . ?
C24 C25 H25 120.6 . . ?
C26 C25 C24 118.9(4) . . ?
C26 C25 H25 120.6 . . ?
C27 C26 H26 119.2 . . ?
C25 C26 C27 121.5(4) . . ?
C25 C26 H26 119.2 . . ?
C14 C15 H15A 109.5 . . ?
C14 C15 H15B 109.5 . . ?
C14 C15 H15C 109.5 . . ?
H15A C15 H15B 109.5 . . ?
H15A C15 H15C 109.5 . . ?
H15B C15 H15C 109.5 . . ?
C19 C22A S2A 122.4(17) . . ?
N2A C22A C19 123.4(18) . . ?
N2A C22A S2A 113.6(13) . . ?
C23A S2A C22A 91.7(9) . . ?
C22A N2A C24A 110.8(15) . . ?
C23A C24A N2A 117.1(15) . . ?
C23A C24A C25A 117.3(17) . . ?
C25A C24A N2A 125.4(17) . . ?
C24A C23A S2A 106.7(12) . . ?
C24A C23A C28A 122.6(17) . . ?
C28A C23A S2A 130.6(16) . . ?
C23A C28A H28A 121.1 . . ?
C27A C28A C23A 117.8(16) . . ?
C27A C28A H28A 121.1 . . ?
C28A C27A H27A 119.6 . . ?
C26A C27A C28A 120.9(16) . . ?
C26A C27A H27A 119.6 . . ?
C27A C26A H26A 119.9 . . ?
C25A C26A C27A 120.1(18) . . ?
C25A C26A H26A 119.9 . . ?
C24A C25A H25A 119.5 . . ?
C26A C25A C24A 121.0(18) . . ?
C26A C25A H25A 119.5 . . ?

loop_
_geom_torsion_atom_site_label_1
_geom_torsion_atom_site_label_2
_geom_torsion_atom_site_label_3
_geom_torsion_atom_site_label_4
_geom_torsion
_geom_torsion_site_symmetry_1
_geom_torsion_site_symmetry_2
_geom_torsion_site_symmetry_3
_geom_torsion_site_symmetry_4
_geom_torsion_publ_flag
S2 C23 C28 C27 179.5(5) . . . . ?
N1 C10 C9 S1 -5.6(4) . . . . ?
N1 C10 C9 C3 178.2(3) . . . . ?
N1 C10 C8 C1 179.3(3) . . . . ?
N1 C13 C14 C15 163.9(3) . . . . ?
N1 C12 C11 S1 5.1(3) . . . . ?
N1 C12 C11 C4 -179.9(2) . . . . ?
N1 C12 C7 C6 -178.1(3) . . . . ?
N2 C24 C23 S2 0.2(7) . . . . ?
N2 C24 C23 C28 -180.0(6) . . . . ?
N2 C24 C25 C26 -179.9(5) . . . . ?
C19 C20 C21 C16 1.4(5) . . . . ?
C19 C22A S2A C23A -175(4) . . . . ?
C19 C22A N2A C24A 174(4) . . . . ?
C20 C19 C22 S2 5.2(12) . . . . ?
C20 C19 C22 N2 -172.3(8) . . . . ?
C20 C19 C18 C17 -0.5(4) . . . . ?
C20 C19 C22A S2A 180(2) . . . . ?
C20 C19 C22A N2A 9(6) . . . . ?
C20 C21 C16 C2 178.3(3) . . . . ?
C20 C21 C16 C17 -0.8(4) . . . . ?
C21 C16 C2 C3 152.7(3) . . . . ?
C21 C16 C2 C1 -26.6(4) . . . . ?
C21 C16 C17 C18 -0.4(5) . . . . ?
C4 C5 C6 C7 0.5(4) . . . . ?
C16 C17 C18 C19 1.0(5) . . . . ?
C22 S2 C23 C24 0.3(6) . . . . ?
C22 S2 C23 C28 -179.6(7) . . . . ?
C22 N2 C24 C23 -0.7(9) . . . . ?
C22 N2 C24 C25 179.1(8) . . . . ?
C22 C19 C20 C21 -179.4(7) . . . . ?
C22 C19 C18 C17 178.2(7) . . . . ?
C24 N2 C22 S2 1.0(11) . . . . ?
C24 N2 C22 C19 178.6(9) . . . . ?
C24 C23 C28 C27 -0.4(8) . . . . ?
C24 C25 C26 C27 0.1(7) . . . . ?
C10 N1 C13 C14 80.9(3) . . . . ?
C10 N1 C12 C11 31.2(4) . . . . ?
C10 N1 C12 C7 -149.9(3) . . . . ?
C13 N1 C10 C9 169.8(3) . . . . ?
C13 N1 C10 C8 -8.8(4) . . . . ?
C13 N1 C12 C11 -169.4(2) . . . . ?
C13 N1 C12 C7 9.5(4) . . . . ?
C9 S1 C11 C4 152.9(2) . . . . ?
C9 S1 C11 C12 -31.9(2) . . . . ?
C9 C3 C2 C16 178.8(3) . . . . ?
C9 C3 C2 C1 -1.9(4) . . . . ?
C9 C10 C8 C1 0.7(4) . . . . ?
C2 C16 C17 C18 -179.5(3) . . . . ?
C2 C3 C9 S1 -172.5(2) . . . . ?
C2 C3 C9 C10 3.8(4) . . . . ?
C2 C1 C8 C10 1.1(5) . . . . ?
C12 N1 C10 C9 -30.8(4) . . . . ?
C12 N1 C10 C8 150.6(3) . . . . ?
C12 N1 C13 C14 -79.0(3) . . . . ?
C11 S1 C9 C3 -151.4(2) . . . . ?
C11 S1 C9 C10 32.3(3) . . . . ?
C11 C4 C5 C6 1.4(4) . . . . ?
C11 C12 C7 C6 0.9(4) . . . . ?
C17 C16 C2 C3 -28.3(4) . . . . ?
C17 C16 C2 C1 152.5(3) . . . . ?
C5 C4 C11 S1 172.8(2) . . . . ?
C5 C4 C11 C12 -2.2(4) . . . . ?
C5 C6 C7 C12 -1.7(4) . . . . ?
C8 C10 C9 S1 173.1(2) . . . . ?
C8 C10 C9 C3 -3.1(4) . . . . ?
C8 C1 C2 C16 178.8(3) . . . . ?
C8 C1 C2 C3 -0.5(4) . . . . ?
C23 S2 C22 N2 -0.8(9) . . . . ?
C23 S2 C22 C19 -178.5(9) . . . . ?
C23 C24 C25 C26 0.0(7) . . . . ?
C18 C19 C20 C21 -0.7(4) . . . . ?
C18 C19 C22 S2 -173.4(6) . . . . ?
C18 C19 C22 N2 9.0(15) . . . . ?
C18 C19 C22A S2A -4(5) . . . . ?
C18 C19 C22A N2A -175(4) . . . . ?
C28 C27 C26 C25 -0.4(7) . . . . ?
C7 C12 C11 S1 -173.9(2) . . . . ?
C7 C12 C11 C4 1.0(4) . . . . ?
C25 C24 C23 S2 -179.7(5) . . . . ?
C25 C24 C23 C28 0.2(9) . . . . ?
C26 C27 C28 C23 0.5(7) . . . . ?
C22A C19 C20 C21 175(3) . . . . ?
C22A C19 C18 C17 -177(3) . . . . ?
C22A S2A C23A C24A 3(3) . . . . ?
C22A S2A C23A C28A 180(3) . . . . ?
C22A N2A C24A C23A 0(4) . . . . ?
C22A N2A C24A C25A 175(4) . . . . ?
S2A C22A N2A C24A 2(5) . . . . ?
S2A C23A C28A C27A 179(2) . . . . ?
N2A C22A S2A C23A -3(4) . . . . ?
N2A C24A C23A S2A -2(3) . . . . ?
N2A C24A C23A C28A -180(3) . . . . ?
N2A C24A C25A C26A -180(3) . . . . ?
C24A C23A C28A C27A -4(4) . . . . ?
C23A C24A C25A C26A -5(4) . . . . ?
C23A C28A C27A C26A 2(3) . . . . ?
C28A C27A C26A C25A -2(3) . . . . ?
C27A C26A C25A C24A 4(4) . . . . ?
C25A C24A C23A S2A -177(2) . . . . ?
C25A C24A C23A C28A 5(4) . . . . ?

_shelx_res_file                  
;
TITL p-ptz_etoac_before_autored_a.res in Pna2(1)
    p-ptz_etoac_before_autored.res
    created by SHELXL-2018/3 at 13:12:30 on 19-Oct-2023
REM Old TITL p-ptz_EtOAc_before_autored in Pna2(1)
REM SHELXT solution in Pna2(1): R1 0.110, Rweak 0.028, Alpha 0.003
REM <I/s> 1.405 for 233 systematic absences, Orientation as input
REM Flack x = 0.125 ( 0.017 ) from 1732 Parsons' quotients
REM Formula found by SHELXT: C29 N Cl2
CELL 0.71073 39.5906 7.1713 7.6423 90 90 90
ZERR 4 0.0007 0.0001 0.0001 0 0 0
LATT -1
SYMM -X,-Y,0.5+Z
SYMM 0.5+X,0.5-Y,+Z
SYMM 0.5-X,0.5+Y,0.5+Z
SFAC C H N S
UNIT 112 88 8 8
SIMU 0.02 0.04 1.7 C22 N2
RIGU 0.001 0.001 C22 N2
SADI S2 C22 S2A C22A
SADI S2 C23 S2A C23A
SADI N2 C22 N2A C22A
SADI N2 C24 N2A C24A
SADI C19 C22 C19 C22A
SADI C24 C23 C24A C23A
SADI C24 C25 C24A C25A
SADI C23 C28 C23A C28A
SADI C27 C28 C27A C28A
SADI C27 C26 C27A C26A
SADI C25 C26 C25A C26A
SADI 0.04 S2 N2 S2A N2A
SADI 0.04 S2 C19 S2A C19
SADI 0.04 S2 C24 S2A C24A
SADI 0.04 S2 C28 S2A C28A
SADI 0.04 N2 C19 N2A C19
SADI 0.04 N2 C23 N2A C23A
SADI 0.04 N2 C25 N2A C25A
SADI 0.04 C22 C24 C22A C24A
SADI 0.04 C22 C23 C22A C23A
SADI 0.04 C24 C28 C24A C28A
SADI 0.04 C24 C26 C24A C26A
SADI 0.04 C23 C27 C23A C27A
SADI 0.04 C23 C25 C23A C25A
SADI 0.04 C27 C25 C27A C25A
SADI 0.04 C28 C26 C28A C26A
SIMU 0.02 0.04 1.7 C2 S1 C9 C11 C3 C10 C4 C12 N1 C8 C5 C7 C16 C1 C13 C6 C21 =
 C17 C14 C20 C18 C15 C19 C22 C22A S2 N2 S2A N2A C23 C24 C23A C24A C25A C28 =
 C25 C28A C26A C27 C26 C27A
RIGU 0.001 0.001 C2 S1 C9 C11 C3 C10 C4 C12 N1 C8 C5 C7 C16 C1 C13 C6 C21 =
 C17 C14 C20 C18 C15 C19 C22 C22A S2 N2 S2A N2A C23 C24 C23A C24A C25A C28 =
 C25 C28A C26A C27 C26 C27A

L.S. 99
PLAN  5
SIZE 0.2 0.2 0.2
TEMP -160.15
CONF
list 4
MORE -1
BOND $H
fmap 2 53
acta
REM <olex2.extras>
REM <HklSrc "%.\\p-ptz_EtOAc_before_autored.hkl">
REM </olex2.extras>

WGHT    0.042900    1.154700
FVAR       0.44611   0.80898
S1    4    0.681912    0.645871    0.640969    11.00000    0.02814    0.01824 =
         0.02402    0.00389   -0.00297    0.00036
PART 1
S2    4    0.439506    0.230222    0.266978    21.00000    0.02644    0.01831 =
         0.02521    0.00594   -0.00494   -0.00115
PART 0
N1    3    0.681462    0.974809    0.389362    11.00000    0.02916    0.01644 =
         0.01772    0.00282    0.00161   -0.00169
PART 1
N2    3    0.475341   -0.009613    0.438032    21.00000    0.02873    0.02173 =
         0.01885    0.00426   -0.00308    0.00350
PART 0
C19   1    0.506367    0.273830    0.374531    11.00000    0.02959    0.02220 =
         0.01452   -0.00231    0.00025   -0.00085
C20   1    0.504479    0.458155    0.313024    11.00000    0.02874    0.02459 =
         0.01972    0.00247   -0.00133    0.00194
AFIX  43
H20   2    0.483738    0.504440    0.268069    11.00000   -1.20000
AFIX   0
C21   1    0.532524    0.572666    0.317356    11.00000    0.03433    0.01986 =
         0.02174    0.00337   -0.00147   -0.00006
AFIX  43
H21   2    0.530649    0.697749    0.277588    11.00000   -1.20000
AFIX   0
C4    1    0.717187    0.895199    0.834837    11.00000    0.02445    0.02875 =
         0.01972    0.00233    0.00081    0.00142
AFIX  43
H4    2    0.716772    0.801870    0.923031    11.00000   -1.20000
AFIX   0
C16   1    0.563506    0.508078    0.378977    11.00000    0.03192    0.02082 =
         0.01358   -0.00301   -0.00025   -0.00337
C3    1    0.619918    0.601191    0.500655    11.00000    0.02948    0.01602 =
         0.01640    0.00050    0.00191    0.00102
AFIX  43
H3    2    0.617762    0.505037    0.585429    11.00000   -1.20000
AFIX   0
PART 1
C22   1    0.476576    0.152870    0.367726    21.00000    0.02554    0.02174 =
         0.01386    0.00332   -0.00309    0.00296
C24   1    0.443873   -0.089589    0.414133    21.00000    0.02825    0.01857 =
         0.01379    0.00265    0.00118    0.00306
PART 0
C10   1    0.652246    0.861245    0.384698    11.00000    0.02896    0.01762 =
         0.01542   -0.00098    0.00257   -0.00039
C13   1    0.686572    1.109891    0.247448    11.00000    0.03293    0.01898 =
         0.01584    0.00102    0.00164   -0.00322
AFIX  23
H13A  2    0.680173    1.049443    0.135802    11.00000   -1.20000
H13B  2    0.710975    1.139178    0.240783    11.00000   -1.20000
AFIX   0
C9    1    0.648672    0.710866    0.499927    11.00000    0.02761    0.01832 =
         0.01360   -0.00025   -0.00012    0.00137
C1    1    0.597894    0.775465    0.261042    11.00000    0.03473    0.02309 =
         0.02112    0.00176   -0.00434   -0.00353
AFIX  43
H1    2    0.580789    0.797271    0.176295    11.00000   -1.20000
AFIX   0
C14   1    0.667135    1.293391    0.262383    11.00000    0.03656    0.01915 =
         0.02109    0.00146   -0.00307    0.00037
AFIX  23
H14A  2    0.643096    1.271618    0.233151    11.00000   -1.20000
H14B  2    0.668279    1.338925    0.384532    11.00000   -1.20000
AFIX   0
C2    1    0.593976    0.628824    0.379360    11.00000    0.03044    0.01864 =
         0.01812   -0.00253   -0.00021   -0.00096
C12   1    0.699028    1.004125    0.547792    11.00000    0.02239    0.01992 =
         0.01798   -0.00102    0.00342    0.00206
C11   1    0.699976    0.867166    0.678618    11.00000    0.02257    0.01937 =
         0.02027    0.00037    0.00185    0.00168
C17   1    0.565301    0.323177    0.439015    11.00000    0.02933    0.02300 =
         0.02420    0.00347   -0.00490    0.00008
AFIX  43
H17   2    0.586202    0.275931    0.481005    11.00000   -1.20000
AFIX   0
C5    1    0.735052    1.059931    0.862345    11.00000    0.02492    0.03220 =
         0.02194   -0.00281   -0.00121   -0.00038
AFIX  43
H5    2    0.747283    1.078651    0.967842    11.00000   -1.20000
AFIX   0
C8    1    0.626214    0.890740    0.263859    11.00000    0.03615    0.02024 =
         0.01887    0.00447   -0.00207   -0.00274
AFIX  43
H8    2    0.627882    0.990671    0.182712    11.00000   -1.20000
AFIX   0
PART 1
C23   1    0.420440    0.020110    0.323112    21.00000    0.02581    0.01591 =
         0.01442    0.00192    0.00036    0.00092
C27   1    0.378740   -0.216885    0.347159    21.00000    0.03038    0.01900 =
         0.01750   -0.00278    0.00191   -0.00324
AFIX  43
H27   2    0.356651   -0.262969    0.325068    21.00000   -1.20000
AFIX   0
PART 0
C18   1    0.537274    0.209046    0.438094    11.00000    0.03262    0.02070 =
         0.02280    0.00316   -0.00336   -0.00191
AFIX  43
H18   2    0.539012    0.085135    0.481126    11.00000   -1.20000
AFIX   0
PART 1
C28   1    0.387607   -0.040464    0.288397    21.00000    0.02681    0.02189 =
         0.01838    0.00037   -0.00326   -0.00194
AFIX  43
H28   2    0.371981    0.035934    0.227080    21.00000   -1.20000
AFIX   0
PART 0
C6    1    0.734746    1.195491    0.734364    11.00000    0.02646    0.02482 =
         0.02794   -0.00280    0.00051   -0.00213
AFIX  43
H6    2    0.747035    1.307697    0.752068    11.00000   -1.20000
AFIX   0
C7    1    0.716837    1.170826    0.580570    11.00000    0.02611    0.01979 =
         0.02549   -0.00047    0.00176   -0.00004
AFIX  43
H7    2    0.716535    1.267679    0.495775    11.00000   -1.20000
AFIX   0
PART 1
C25   1    0.434090   -0.267123    0.472341    21.00000    0.03179    0.01945 =
         0.02027    0.00247    0.00184    0.00089
AFIX  43
H25   2    0.449518   -0.344199    0.534257    21.00000   -1.20000
AFIX   0
C26   1    0.401798   -0.327674    0.438267    21.00000    0.03385    0.01738 =
         0.02115    0.00212    0.00337   -0.00111
AFIX  43
H26   2    0.395023   -0.447637    0.477618    21.00000   -1.20000
AFIX   0
PART 0
C15   1    0.681528    1.441079    0.140309    11.00000    0.04661    0.02175 =
         0.03080    0.00637   -0.00900   -0.00751
AFIX 137
H15A  2    0.682393    1.391783    0.020794    11.00000   -1.50000
H15B  2    0.704370    1.474516    0.178466    11.00000   -1.50000
H15C  2    0.667086    1.552028    0.143070    11.00000   -1.50000
AFIX   0
PART 2
C22A  1    0.477828    0.140941    0.390566   -21.00000    0.03072    0.02086 =
         0.01035   -0.00618    0.00283    0.00015
S2A   4    0.483141   -0.085600    0.468617   -21.00000    0.02876    0.02733 =
         0.04415    0.00844   -0.00449   -0.00211
N2A   3    0.448422    0.172432    0.329115   -21.00000    0.03413    0.02046 =
         0.02633   -0.00347   -0.00286    0.00072
C24A  1    0.427764    0.015356    0.347139   -21.00000    0.03267    0.01826 =
         0.01397   -0.00771   -0.00040    0.00121
C23A  1    0.441901   -0.139980    0.424742   -21.00000    0.02651    0.02095 =
         0.01961   -0.00376   -0.00038    0.00042
C28A  1    0.424161   -0.304237    0.449193   -21.00000    0.03017    0.02175 =
         0.02413    0.00149   -0.00859   -0.00138
AFIX  43
H28A  2    0.434801   -0.411598    0.496779   -21.00000   -1.20000
AFIX   0
C27A  1    0.390516   -0.306940    0.402189   -21.00000    0.03006    0.01115 =
         0.01322   -0.00313   -0.00665   -0.00074
AFIX  43
H27A  2    0.377540   -0.416477    0.421400   -21.00000   -1.20000
AFIX   0
C26A  1    0.375527   -0.153257    0.327946   -21.00000    0.03244    0.01619 =
         0.02389    0.00417   -0.00582    0.00085
AFIX  43
H26A  2    0.352571   -0.158692    0.292121   -21.00000   -1.20000
AFIX   0
C25A  1    0.393579    0.007262    0.305585   -21.00000    0.03425    0.01600 =
         0.02768    0.00463   -0.00347   -0.00020
AFIX  43
H25A  2    0.382623    0.115097    0.260953   -21.00000   -1.20000
AFIX   0
HKLF 4


REM  p-ptz_etoac_before_autored_a.res in Pna2(1)
REM wR2 = 0.0962, GooF = S = 1.075, Restrained GooF = 1.015 for all data
REM R1 = 0.0423 for 4978 Fo > 4sig(Fo) and 0.0460 for all 5315 data
REM 372 parameters refined using 747 restraints

END

WGHT      0.0429      1.1547

REM Highest difference peak  0.648,  deepest hole -0.228,  1-sigma level  0.057
Q1    1   0.6598  0.6464  0.6375  11.00000  0.05    0.65
Q2    1   0.4601  0.2326  0.2752  11.00000  0.05    0.54
Q3    1   0.4181  0.2341  0.2649  11.00000  0.05    0.46
Q4    1   0.7006  0.6393  0.6350  11.00000  0.05    0.40
Q5    1   0.5378  0.5172  0.3816  11.00000  0.05    0.31
;
_shelx_res_checksum              24699
_olex2_submission_special_instructions 'No special instructions were received'
_oxdiff_exptl_absorpt_empirical_details 
;
Empirical correction (ABSPACK) includes:
- Absorption correction using spherical harmonics
- Frame scaling
- Detector area scaling
;
_oxdiff_exptl_absorpt_empirical_full_max 1.471
_oxdiff_exptl_absorpt_empirical_full_min 0.667
####################################################################### 
# 
# This file contains crystal structure data downloaded from the 
# Cambridge Structural Database (CSD) hosted by the Cambridge 
# Crystallographic Data Centre (CCDC).
# 
# Full information about CCDC data access policies and citation 
# guidelines are available at http://www.ccdc.cam.ac.uk/access/V1 
# 
# Audit and citation data items may have been added by the CCDC. 
# Please retain this information to preserve the provenance of 
# this file and to allow appropriate attribution of the data. 
# 
#######################################################################

data_FormI
_database_code_depnum_ccdc_archive 'CCDC 2402056'
loop_
_audit_author_name
_audit_author_address
'Ryusei Oketani'
;Osaka University
Japan
;
_audit_update_record             
;
2024-11-12 deposited with the CCDC.	2025-08-05 downloaded from the CCDC.
;
_audit_creation_date             2024-11-12
_audit_creation_method           
;
Olex2 1.5
(compiled 2023.08.24 svn.re1ec1418 for OlexSys, GUI svn.r6817)
;
_shelx_SHELXL_version_number     2019/3
_chemical_name_common            ?
_chemical_name_systematic        ?
_chemical_formula_moiety         'C28 H22 N2 S2'
_chemical_formula_sum            'C28 H22 N2 S2'
_chemical_formula_weight         450.59
_chemical_absolute_configuration ?
_chemical_melting_point          ?
_chemical_oxdiff_formula         'C11 H10 N O'
loop_
_atom_type_symbol
_atom_type_description
_atom_type_scat_dispersion_real
_atom_type_scat_dispersion_imag
_atom_type_scat_source
C C 0.0033 0.0016 'International Tables Vol C Tables 4.2.6.8 and 6.1.1.4'
H H 0.0000 0.0000 'International Tables Vol C Tables 4.2.6.8 and 6.1.1.4'
N N 0.0061 0.0033 'International Tables Vol C Tables 4.2.6.8 and 6.1.1.4'
S S 0.1246 0.1234 'International Tables Vol C Tables 4.2.6.8 and 6.1.1.4'

_shelx_space_group_comment       
;
The symmetry employed for this shelxl refinement is uniquely defined
by the following loop, which should always be used as a source of
symmetry information in preference to the above space-group names.
They are only intended as comments.
;
_space_group_crystal_system      monoclinic
_space_group_IT_number           4
_space_group_name_H-M_alt        'P 1 21 1'
_space_group_name_Hall           'P 2yb'
loop_
_space_group_symop_operation_xyz
'x, y, z'
'-x, y+1/2, -z'

_cell_length_a                   8.5534(3)
_cell_length_b                   5.5300(2)
_cell_length_c                   22.8598(7)
_cell_angle_alpha                90
_cell_angle_beta                 94.991(3)
_cell_angle_gamma                90
_cell_volume                     1077.18(6)
_cell_formula_units_Z            2
_cell_measurement_reflns_used    8955
_cell_measurement_temperature    113
_cell_measurement_theta_max      29.7980
_cell_measurement_theta_min      2.5570
_shelx_estimated_absorpt_T_max   0.996
_shelx_estimated_absorpt_T_min   0.920
_exptl_absorpt_coefficient_mu    0.267
_exptl_absorpt_correction_T_max  1.00000
_exptl_absorpt_correction_T_min  0.60972
_exptl_absorpt_correction_type   multi-scan
_exptl_absorpt_process_details   
;
CrysAlisPro 1.171.41.95a (Rigaku Oxford Diffraction, 2021)
Empirical absorption correction using spherical harmonics,
implemented in SCALE3 ABSPACK scaling algorithm.
;
_exptl_absorpt_special_details   ?
_exptl_crystal_colour            yellow
_exptl_crystal_colour_lustre     .
_exptl_crystal_colour_modifier   .
_exptl_crystal_colour_primary    yellow
_exptl_crystal_density_diffrn    1.389
_exptl_crystal_density_meas      ?
_exptl_crystal_density_method    ?
_exptl_crystal_description       plate
_exptl_crystal_F_000             472
_exptl_crystal_size_max          0.319
_exptl_crystal_size_mid          0.297
_exptl_crystal_size_min          0.016
_exptl_transmission_factor_max   ?
_exptl_transmission_factor_min   ?
_diffrn_reflns_av_R_equivalents  0.0535
_diffrn_reflns_av_unetI/netI     0.0521
_diffrn_reflns_Laue_measured_fraction_full 0.999
_diffrn_reflns_Laue_measured_fraction_max 0.931
_diffrn_reflns_limit_h_max       11
_diffrn_reflns_limit_h_min       -11
_diffrn_reflns_limit_k_max       6
_diffrn_reflns_limit_k_min       -7
_diffrn_reflns_limit_l_max       30
_diffrn_reflns_limit_l_min       -31
_diffrn_reflns_number            20477
_diffrn_reflns_point_group_measured_fraction_full 0.976
_diffrn_reflns_point_group_measured_fraction_max 0.873
_diffrn_reflns_theta_full        25.242
_diffrn_reflns_theta_max         29.818
_diffrn_reflns_theta_min         2.478
_diffrn_ambient_temperature      113
_diffrn_detector                 'Hybrid Pixel Array Detector'
_diffrn_detector_area_resol_mean 5.8140
_diffrn_measured_fraction_theta_full 0.999
_diffrn_measured_fraction_theta_max 0.931
_diffrn_measurement_details      
;
List of Runs (angles in degrees, time in seconds):

  # Type    Start    End  Width  t~exp~   \w     \q     \k     \f   Frames
#--------------------------------------------------------------------------
  1  \w   -102.00  78.00   0.25    5.00    --  -12.00  45.00 193.00  720
  2  \w    -85.25  62.00   0.25    5.00    --  -12.00  45.00  86.00  589
  3  \w     -8.00  72.00   0.25    5.00    --  -12.00  45.00 -20.00  320
  4  \w    -62.00  62.00   0.25    5.00    --  -12.00  45.00 122.00  496
  5  \w    -80.00  49.00   0.25    5.00    --  -12.00  45.00 264.00  516
  6  \w   -102.00 -27.00   0.25    5.00    --  -12.00  45.00 157.00  300
;
_diffrn_measurement_device       'abstract diffractometer'
_diffrn_measurement_device_type  
'dtrek-CrysAlisPro-abstract goniometer imported rigaku-d*trek images'
_diffrn_measurement_method       '\w scans'
_diffrn_orient_matrix_type       
'CrysAlisPro convention (1999,Acta A55,543-557)'
_diffrn_orient_matrix_UB_11      0.0385500000
_diffrn_orient_matrix_UB_12      0.0116012000
_diffrn_orient_matrix_UB_13      0.0286203000
_diffrn_orient_matrix_UB_21      0.0721736000
_diffrn_orient_matrix_UB_22      0.0204765000
_diffrn_orient_matrix_UB_23      -0.0122994000
_diffrn_orient_matrix_UB_31      -0.0152296000
_diffrn_orient_matrix_UB_32      0.1260694000
_diffrn_orient_matrix_UB_33      -0.0006541000
_diffrn_radiation_monochromator  graphite
_diffrn_radiation_probe          x-ray
_diffrn_radiation_type           'Mo K\a'
_diffrn_radiation_wavelength     0.71073
_diffrn_source                   'fine-focus sealed X-ray tube'
_diffrn_source_type              'Enhance (Mo) X-ray Source'
_reflns_Friedel_coverage         0.710
_reflns_Friedel_fraction_full    0.949
_reflns_Friedel_fraction_max     0.801
_reflns_number_gt                4644
_reflns_number_total             5392
_reflns_special_details          
;
 Reflections were merged by SHELXL according to the crystal
 class for the calculation of statistics and refinement.
 
 _reflns_Friedel_fraction is defined as the number of unique
 Friedel pairs measured divided by the number that would be
 possible theoretically, ignoring centric projections and
 systematic absences.
;
_reflns_threshold_expression     'I > 2\s(I)'
_computing_cell_refinement       'CrysAlisPro 1.171.41.95a (Rigaku OD, 2021)'
_computing_data_collection       'CrysAlisPro 1.171.41.95a (Rigaku OD, 2021)'
_computing_data_reduction        'CrysAlisPro 1.171.41.95a (Rigaku OD, 2021)'
_computing_molecular_graphics    'Olex2 1.5 (Dolomanov et al., 2009)'
_computing_publication_material  'Olex2 1.5 (Dolomanov et al., 2009)'
_computing_structure_refinement  'SHELXL 2019/3 (Sheldrick, 2015)'
_computing_structure_solution    'SHELXT 2018/2 (Sheldrick, 2018)'
_refine_diff_density_max         1.028
_refine_diff_density_min         -0.594
_refine_diff_density_rms         0.147
_refine_ls_abs_structure_details 
;
 Flack x determined using 1697 quotients [(I+)-(I-)]/[(I+)+(I-)]
 (Parsons, Flack and Wagner, Acta Cryst. B69 (2013) 249-259).
;
_refine_ls_abs_structure_Flack   0.07(4)
_refine_ls_extinction_coef       .
_refine_ls_extinction_method     none
_refine_ls_goodness_of_fit_ref   1.095
_refine_ls_hydrogen_treatment    constr
_refine_ls_matrix_type           full
_refine_ls_number_parameters     372
_refine_ls_number_reflns         5392
_refine_ls_number_restraints     735
_refine_ls_R_factor_all          0.0798
_refine_ls_R_factor_gt           0.0688
_refine_ls_restrained_S_all      1.038
_refine_ls_shift/su_max          0.000
_refine_ls_shift/su_mean         0.000
_refine_ls_structure_factor_coef Fsqd
_refine_ls_weighting_details     
'w=1/[\s^2^(Fo^2^)+(0.1333P)^2^] where P=(Fo^2^+2Fc^2^)/3'
_refine_ls_weighting_scheme      calc
_refine_ls_wR_factor_gt          0.1778
_refine_ls_wR_factor_ref         0.1881
_refine_special_details          ?
_olex2_refinement_description    
;
1. Fixed Uiso
 At 1.2 times of:
  All C(H) groups, All C(H,H) groups
 At 1.5 times of:
  All C(H,H,H) groups
2. Restrained distances
 S2-C22 \\sim S2A-C22A
 with sigma of 0.02
 S2-C23 \\sim S2A-C23A
 with sigma of 0.02
 N2-C22 \\sim N2A-C22A
 with sigma of 0.02
 N2-C28 \\sim N2A-C28A
 with sigma of 0.02
 C24-C23 \\sim C24A-C23A
 with sigma of 0.02
 C24-C25 \\sim C24A-C25A
 with sigma of 0.02
 C22-C19 \\sim C22A-C19
 with sigma of 0.02
 C28-C23 \\sim C28A-C23A
 with sigma of 0.02
 C28-C27 \\sim C28A-C27A
 with sigma of 0.02
 C25-C26 \\sim C25A-C26A
 with sigma of 0.02
 C26-C27 \\sim C26A-C27A
 with sigma of 0.02
 S2-N2 \\sim S2A-N2A
 with sigma of 0.04
 S2-C24 \\sim S2A-C24A
 with sigma of 0.04
 S2-C19 \\sim S2A-C19
 with sigma of 0.04
 S2-C28 \\sim S2A-C28A
 with sigma of 0.04
 N2-C19 \\sim N2A-C19
 with sigma of 0.04
 N2-C23 \\sim N2A-C23A
 with sigma of 0.04
 N2-C27 \\sim N2A-C27A
 with sigma of 0.04
 C24-C28 \\sim C24A-C28A
 with sigma of 0.04
 C24-C26 \\sim C24A-C26A
 with sigma of 0.04
 C22-C28 \\sim C22A-C28A
 with sigma of 0.04
 C22-C23 \\sim C22A-C23A
 with sigma of 0.04
 C28-C26 \\sim C28A-C26A
 with sigma of 0.04
 C23-C25 \\sim C23A-C25A
 with sigma of 0.04
 C23-C27 \\sim C23A-C27A
 with sigma of 0.04
 C25-C27 \\sim C25A-C27A
 with sigma of 0.04
3. Uiso/Uaniso restraints and constraints
C22 \\sim N2: within 1.7A with sigma of 0.02 and sigma for terminal atoms of
0.04 within 1.7A
C19 \\sim S1 \\sim C9 \\sim C11 \\sim C8 \\sim C10 \\sim C1 \\sim C12 \\sim C7
\\sim N1 \\sim C5 \\sim C2 \\sim C4 \\sim C6 \\sim C13 \\sim C16 \\sim C3 \\sim
C14 \\sim C21 \\sim C17 \\sim C15 \\sim C20 \\sim C18 \\sim C22 \\sim C22A
\\sim S2 \\sim N2 \\sim N2A \\sim S2A \\sim C23 \\sim C28 \\sim C28A \\sim C23A
\\sim C24 \\sim C27 \\sim C27A \\sim C24A \\sim C25 \\sim C26 \\sim C26A \\sim
C25A: within 1.7A with sigma of 0.02 and sigma for terminal atoms of 0.04
within 1.7A
4. Rigid body (RIGU) restrains
 C22, N2
 with sigma for 1-2 distances of 0.004 and sigma for 1-3 distances of 0.004
 S1, C9, C11, C8, C10, C1, C12, C7, N1, C5, C2, C4, C6, C13, C16, C3, C14, C21,
  C17, C15, C20, C18, C19, C22, C22A, S2, N2, N2A, S2A, C23, C28, C28A, C23A,
 C24, C27, C27A, C24A, C25, C26, C26A, C25A
 with sigma for 1-2 distances of 0.001 and sigma for 1-3 distances of 0.001
5. Others
 Sof(C22A)=Sof(N2A)=Sof(C28A)=Sof(C27A)=Sof(H27A)=Sof(C26A)=Sof(H26A)=
 Sof(C25A)=Sof(H25A)=Sof(C24A)=Sof(H24A)=Sof(C23A)=Sof(S2A)=1-FVAR(1)
 Sof(S2)=Sof(N2)=Sof(C24)=Sof(H24)=Sof(C22)=Sof(C28)=Sof(C23)=Sof(C25)=
 Sof(H25)=Sof(C26)=Sof(H26)=Sof(C27)=Sof(H27)=FVAR(1)
6.a Secondary CH2 refined with riding coordinates:
 C14(H14A,H14B), C13(H13A,H13B)
6.b Aromatic/amide H refined with riding coordinates:
 C18(H18), C21(H21), C24(H24), C1(H1), C20(H20), C17(H17), C8(H8), C7(H7),
 C3(H3), C25(H25), C6(H6), C26(H26), C4(H4), C27(H27), C5(H5), C27A(H27A),
 C26A(H26A), C25A(H25A), C24A(H24A)
6.c Idealised Me refined as rotating group:
 C15(H15A,H15B,H15C)
;
_atom_sites_solution_hydrogens   geom
_atom_sites_solution_primary     dual
_atom_sites_solution_secondary   ?
loop_
_atom_site_label
_atom_site_type_symbol
_atom_site_fract_x
_atom_site_fract_y
_atom_site_fract_z
_atom_site_U_iso_or_equiv
_atom_site_adp_type
_atom_site_occupancy
_atom_site_site_symmetry_order
_atom_site_calc_flag
_atom_site_refinement_flags_posn
_atom_site_refinement_flags_adp
_atom_site_refinement_flags_occupancy
_atom_site_disorder_assembly
_atom_site_disorder_group
S1 S 0.62638(14) 0.7944(2) 0.83883(4) 0.0354(3) Uani 1 1 d . . . . .
S2 S 0.92380(13) 0.7528(2) 0.43965(5) 0.0272(4) Uani 0.885(5) 1 d D U P A 1
N2 N 0.7746(5) 0.3498(9) 0.41452(17) 0.0237(8) Uani 0.885(5) 1 d D U P A 1
N1 N 0.4286(4) 0.3691(8) 0.85758(15) 0.0328(8) Uani 1 1 d . U . . .
C16 C 0.6005(4) 0.4804(8) 0.62148(17) 0.0246(7) Uani 1 1 d . U . . .
C18 C 0.6333(4) 0.3100(8) 0.52492(17) 0.0267(8) Uani 1 1 d . U . . .
H18 H 0.612722 0.183760 0.497128 0.032 Uiso 1 1 calc R U . . .
C2 C 0.5484(5) 0.4535(8) 0.68158(17) 0.0250(8) Uani 1 1 d . U . . .
C21 C 0.6863(5) 0.6810(9) 0.60602(18) 0.0300(9) Uani 1 1 d . U . . .
H21 H 0.703364 0.810620 0.633091 0.036 Uiso 1 1 calc R U . . .
C24 C 1.0517(6) 0.6866(10) 0.3309(2) 0.0267(10) Uani 0.885(5) 1 d D U P A 1
H24 H 1.110864 0.831897 0.335086 0.032 Uiso 0.885(5) 1 calc R U P A 1
C22 C 0.7970(9) 0.5191(11) 0.4547(2) 0.0217(10) Uani 0.885(5) 1 d D U P A 1
C19 C 0.7239(4) 0.5087(8) 0.51097(17) 0.0252(7) Uani 1 1 d D U . . .
C1 C 0.6056(5) 0.6106(8) 0.72684(17) 0.0279(8) Uani 1 1 d . U . . .
H1 H 0.675089 0.737664 0.718502 0.033 Uiso 1 1 calc R U . . .
C9 C 0.6577(5) 0.5871(9) 0.89803(18) 0.0313(8) Uani 1 1 d . U . . .
C20 C 0.7478(5) 0.6953(9) 0.55158(18) 0.0294(8) Uani 1 1 d . U . . .
H20 H 0.806505 0.833660 0.542151 0.035 Uiso 1 1 calc R U . . .
C17 C 0.5729(4) 0.2968(9) 0.57962(16) 0.0256(7) Uani 1 1 d . U . . .
H17 H 0.511803 0.160512 0.588660 0.031 Uiso 1 1 calc R U . . .
C28 C 0.8643(7) 0.4011(10) 0.3683(2) 0.0236(9) Uani 0.885(5) 1 d D U P A 1
C8 C 0.7833(6) 0.6230(11) 0.9405(2) 0.0393(10) Uani 1 1 d . U . . .
H8 H 0.853932 0.753747 0.936950 0.047 Uiso 1 1 calc R U . . .
C7 C 0.8038(6) 0.4648(12) 0.9881(2) 0.0419(10) Uani 1 1 d . U . . .
H7 H 0.887395 0.489058 1.017639 0.050 Uiso 1 1 calc R U . . .
C14 C 0.1382(5) 0.3396(12) 0.84446(19) 0.0420(12) Uani 1 1 d . U . . .
H14A H 0.133413 0.510140 0.857362 0.050 Uiso 1 1 calc R U . . .
H14B H 0.136374 0.338531 0.801102 0.050 Uiso 1 1 calc R U . . .
C23 C 0.9546(6) 0.6133(11) 0.3735(2) 0.0249(9) Uani 0.885(5) 1 d D U P A 1
C3 C 0.4490(5) 0.2676(10) 0.69660(17) 0.0294(8) Uani 1 1 d . U . . .
H3 H 0.408569 0.158711 0.666898 0.035 Uiso 1 1 calc R U . . .
C10 C 0.5548(5) 0.3948(9) 0.90177(18) 0.0317(8) Uani 1 1 d . U . . .
C25 C 1.0585(6) 0.5393(12) 0.2824(2) 0.0292(10) Uani 0.885(5) 1 d D U P A 1
H25 H 1.125111 0.582288 0.252877 0.035 Uiso 0.885(5) 1 calc R U P A 1
C6 C 0.7034(6) 0.2758(12) 0.99196(19) 0.0416(9) Uani 1 1 d . U . . .
H6 H 0.718326 0.167832 1.024281 0.050 Uiso 1 1 calc R U . . .
C11 C 0.5618(5) 0.5826(8) 0.78380(18) 0.0279(8) Uani 1 1 d . U . . .
C26 C 0.9689(6) 0.3278(11) 0.2759(2) 0.0304(11) Uani 0.885(5) 1 d D U P A 1
H26 H 0.975883 0.230733 0.241966 0.037 Uiso 0.885(5) 1 calc R U P A 1
C12 C 0.4642(5) 0.3942(8) 0.79851(17) 0.0275(8) Uani 1 1 d . U . . .
C4 C 0.4071(5) 0.2362(9) 0.75365(17) 0.0302(8) Uani 1 1 d . U . . .
H4 H 0.339478 0.107068 0.762201 0.036 Uiso 1 1 calc R U . . .
C13 C 0.2916(5) 0.2272(11) 0.87060(19) 0.0381(10) Uani 1 1 d . U . . .
H13A H 0.289253 0.214162 0.913707 0.046 Uiso 1 1 calc R U . . .
H13B H 0.301147 0.061832 0.854726 0.046 Uiso 1 1 calc R U . . .
C27 C 0.8702(6) 0.2559(11) 0.3176(2) 0.0297(10) Uani 0.885(5) 1 d D U P A 1
H27 H 0.808500 0.113444 0.312325 0.036 Uiso 0.885(5) 1 calc R U P A 1
C5 C 0.5783(6) 0.2376(11) 0.94903(18) 0.0372(9) Uani 1 1 d . U . . .
H5 H 0.509729 0.104109 0.952336 0.045 Uiso 1 1 calc R U . . .
C15 C -0.0055(6) 0.2056(13) 0.8626(2) 0.0468(14) Uani 1 1 d . U . . .
H15A H -0.099644 0.266259 0.839770 0.070 Uiso 1 1 calc R U . . .
H15B H -0.015322 0.232129 0.904522 0.070 Uiso 1 1 calc R U . . .
H15C H 0.006029 0.032235 0.855224 0.070 Uiso 1 1 calc R U . . .
C22A C 0.784(7) 0.462(8) 0.4533(16) 0.019(4) Uani 0.115(5) 1 d D U P A 2
N2A N 0.889(3) 0.619(6) 0.4384(10) 0.024(4) Uani 0.115(5) 1 d D U P A 2
C28A C 0.926(5) 0.561(7) 0.3813(14) 0.023(4) Uani 0.115(5) 1 d D U P A 2
C27A C 1.044(4) 0.690(6) 0.3544(14) 0.024(5) Uani 0.115(5) 1 d D U P A 2
H27A H 1.106230 0.809375 0.375246 0.029 Uiso 0.115(5) 1 calc R U P A 2
C26A C 1.062(5) 0.637(7) 0.2975(15) 0.028(5) Uani 0.115(5) 1 d D U P A 2
H26A H 1.103346 0.752385 0.272193 0.033 Uiso 0.115(5) 1 calc R U P A 2
C25A C 1.020(5) 0.408(7) 0.2778(15) 0.030(5) Uani 0.115(5) 1 d D U P A 2
H25A H 1.069944 0.342514 0.245710 0.036 Uiso 0.115(5) 1 calc R U P A 2
C24A C 0.908(5) 0.269(8) 0.3027(15) 0.031(5) Uani 0.115(5) 1 d D U P A 2
H24A H 0.863525 0.129949 0.283687 0.038 Uiso 0.115(5) 1 calc R U P A 2
C23A C 0.865(6) 0.345(7) 0.3569(16) 0.026(4) Uani 0.115(5) 1 d D U P A 2
S2A S 0.7418(15) 0.226(3) 0.4052(5) 0.043(3) Uani 0.115(5) 1 d D U P A 2

loop_
_atom_site_aniso_label
_atom_site_aniso_U_11
_atom_site_aniso_U_22
_atom_site_aniso_U_33
_atom_site_aniso_U_23
_atom_site_aniso_U_13
_atom_site_aniso_U_12
S1 0.0502(6) 0.0354(7) 0.0216(5) -0.0047(4) 0.0090(4) -0.0089(5)
S2 0.0320(6) 0.0297(8) 0.0209(5) -0.0034(5) 0.0081(4) -0.0087(5)
N2 0.0274(18) 0.022(2) 0.0224(16) -0.0019(13) 0.0047(13) -0.0029(16)
N1 0.0367(15) 0.043(2) 0.0191(13) 0.0008(13) 0.0057(11) -0.0048(15)
C16 0.0240(17) 0.0294(18) 0.0203(14) 0.0005(12) 0.0018(12) 0.0002(14)
C18 0.0276(17) 0.031(2) 0.0216(15) -0.0030(14) 0.0034(12) -0.0019(14)
C2 0.0249(16) 0.0295(19) 0.0210(14) -0.0005(12) 0.0040(12) 0.0008(14)
C21 0.0361(19) 0.032(2) 0.0222(17) -0.0026(14) 0.0043(14) -0.0059(16)
C24 0.027(2) 0.034(2) 0.019(2) -0.0003(17) 0.0059(17) 0.0000(17)
C22 0.022(2) 0.021(3) 0.0224(16) -0.0002(16) 0.0029(14) -0.002(2)
C19 0.0225(16) 0.0322(18) 0.0212(14) 0.0004(13) 0.0037(12) 0.0018(14)
C1 0.0294(18) 0.033(2) 0.0216(15) -0.0019(13) 0.0067(13) -0.0039(16)
C9 0.0359(18) 0.039(2) 0.0202(15) -0.0073(15) 0.0077(13) 0.0030(15)
C20 0.0329(19) 0.032(2) 0.0235(16) 0.0003(13) 0.0059(14) -0.0033(16)
C17 0.0247(16) 0.0303(19) 0.0223(15) 0.0008(13) 0.0040(12) -0.0028(16)
C28 0.0236(18) 0.028(2) 0.0196(18) -0.0003(15) 0.0022(15) 0.0062(17)
C8 0.039(2) 0.053(3) 0.0260(18) -0.0144(17) 0.0059(14) -0.0008(19)
C7 0.043(2) 0.061(3) 0.0214(18) -0.0144(17) 0.0010(15) 0.0099(18)
C14 0.0394(18) 0.064(4) 0.024(2) 0.001(2) 0.0084(16) -0.0027(19)
C23 0.025(2) 0.033(2) 0.0176(18) 0.0003(16) 0.0036(14) 0.0004(17)
C3 0.0318(17) 0.036(2) 0.0203(14) -0.0003(16) 0.0027(13) -0.0067(17)
C10 0.0345(18) 0.041(2) 0.0208(15) -0.0040(15) 0.0065(13) 0.0038(15)
C25 0.032(2) 0.036(3) 0.021(2) -0.0011(18) 0.0063(17) 0.0049(19)
C6 0.050(2) 0.053(3) 0.0214(17) -0.0054(19) 0.0017(14) 0.0141(19)
C11 0.0333(18) 0.0290(19) 0.0221(14) -0.0027(14) 0.0059(13) -0.0023(15)
C26 0.034(2) 0.036(3) 0.0227(19) -0.0048(17) 0.0058(17) 0.0046(18)
C12 0.0294(18) 0.034(2) 0.0204(14) -0.0003(13) 0.0061(12) -0.0011(15)
C4 0.0341(19) 0.034(2) 0.0226(15) 0.0002(14) 0.0053(13) -0.0074(17)
C13 0.0388(16) 0.053(3) 0.0229(18) 0.0031(19) 0.0090(14) -0.0083(17)
C27 0.035(2) 0.031(2) 0.024(2) -0.0040(18) 0.0063(16) 0.003(2)
C5 0.047(2) 0.047(3) 0.0184(16) -0.0015(16) 0.0066(13) 0.0040(19)
C15 0.041(2) 0.072(4) 0.029(2) 0.000(2) 0.0127(18) -0.001(2)
C22A 0.019(8) 0.018(7) 0.019(4) 0.001(5) -0.001(5) 0.000(7)
N2A 0.031(7) 0.023(7) 0.019(5) -0.005(5) 0.004(5) -0.011(7)
C28A 0.026(8) 0.025(7) 0.018(5) -0.001(5) 0.002(5) -0.001(7)
C27A 0.030(8) 0.025(8) 0.017(7) -0.008(6) 0.004(6) -0.005(7)
C26A 0.038(10) 0.029(8) 0.018(7) -0.009(6) 0.006(6) -0.004(8)
C25A 0.042(10) 0.030(9) 0.021(8) -0.012(7) 0.014(7) -0.007(8)
C24A 0.040(10) 0.030(8) 0.026(6) -0.007(6) 0.014(7) -0.004(8)
C23A 0.030(8) 0.027(7) 0.023(5) -0.006(5) 0.009(6) -0.005(7)
S2A 0.051(6) 0.042(7) 0.039(5) -0.009(5) 0.015(4) -0.021(5)

_geom_special_details            
;
 All esds (except the esd in the dihedral angle between two l.s. planes)
 are estimated using the full covariance matrix.  The cell esds are taken
 into account individually in the estimation of esds in distances, angles
 and torsion angles; correlations between esds in cell parameters are only
 used when they are defined by crystal symmetry.  An approximate (isotropic)
 treatment of cell esds is used for estimating esds involving l.s. planes.
;
loop_
_geom_bond_atom_site_label_1
_geom_bond_atom_site_label_2
_geom_bond_distance
_geom_bond_site_symmetry_2
_geom_bond_publ_flag
S1 C9 1.776(5) . ?
S1 C11 1.772(5) . ?
S2 C22 1.741(5) . ?
S2 C23 1.738(5) . ?
N2 C22 1.314(7) . ?
N2 C28 1.389(6) . ?
N1 C10 1.420(6) . ?
N1 C12 1.417(5) . ?
N1 C13 1.462(6) . ?
C16 C2 1.488(5) . ?
C16 C21 1.393(6) . ?
C16 C17 1.401(6) . ?
C18 H18 0.9500 . ?
C18 C19 1.397(6) . ?
C18 C17 1.396(5) . ?
C2 C1 1.406(6) . ?
C2 C3 1.395(6) . ?
C21 H21 0.9500 . ?
C21 C20 1.395(6) . ?
C24 H24 0.9500 . ?
C24 C23 1.394(7) . ?
C24 C25 1.382(7) . ?
C22 C19 1.480(5) . ?
C19 C20 1.391(6) . ?
C19 C22A 1.480(19) . ?
C1 H1 0.9500 . ?
C1 C11 1.395(5) . ?
C9 C8 1.397(6) . ?
C9 C10 1.388(7) . ?
C20 H20 0.9500 . ?
C17 H17 0.9500 . ?
C28 C23 1.404(7) . ?
C28 C27 1.414(6) . ?
C8 H8 0.9500 . ?
C8 C7 1.395(8) . ?
C7 H7 0.9500 . ?
C7 C6 1.360(9) . ?
C14 H14A 0.9900 . ?
C14 H14B 0.9900 . ?
C14 C13 1.526(7) . ?
C14 C15 1.523(7) . ?
C3 H3 0.9500 . ?
C3 C4 1.393(5) . ?
C10 C5 1.388(7) . ?
C25 H25 0.9500 . ?
C25 C26 1.399(9) . ?
C6 H6 0.9500 . ?
C6 C5 1.404(7) . ?
C11 C12 1.394(6) . ?
C26 H26 0.9500 . ?
C26 C27 1.385(7) . ?
C12 C4 1.402(6) . ?
C4 H4 0.9500 . ?
C13 H13A 0.9900 . ?
C13 H13B 0.9900 . ?
C27 H27 0.9500 . ?
C5 H5 0.9500 . ?
C15 H15A 0.9800 . ?
C15 H15B 0.9800 . ?
C15 H15C 0.9800 . ?
C22A N2A 1.31(2) . ?
C22A S2A 1.72(2) . ?
N2A C28A 1.41(2) . ?
C28A C27A 1.42(2) . ?
C28A C23A 1.40(2) . ?
C27A H27A 0.9500 . ?
C27A C26A 1.36(2) . ?
C26A H26A 0.9500 . ?
C26A C25A 1.38(3) . ?
C25A H25A 0.9500 . ?
C25A C24A 1.39(2) . ?
C24A H24A 0.9500 . ?
C24A C23A 1.39(2) . ?
C23A S2A 1.72(2) . ?

loop_
_geom_angle_atom_site_label_1
_geom_angle_atom_site_label_2
_geom_angle_atom_site_label_3
_geom_angle
_geom_angle_site_symmetry_1
_geom_angle_site_symmetry_3
_geom_angle_publ_flag
C11 S1 C9 97.5(2) . . ?
C23 S2 C22 89.2(2) . . ?
C22 N2 C28 109.3(5) . . ?
C10 N1 C13 118.8(4) . . ?
C12 N1 C10 117.1(4) . . ?
C12 N1 C13 119.3(3) . . ?
C21 C16 C2 121.4(4) . . ?
C21 C16 C17 117.7(3) . . ?
C17 C16 C2 120.8(4) . . ?
C19 C18 H18 120.0 . . ?
C17 C18 H18 120.0 . . ?
C17 C18 C19 120.1(4) . . ?
C1 C2 C16 120.3(4) . . ?
C3 C2 C16 122.6(4) . . ?
C3 C2 C1 117.1(4) . . ?
C16 C21 H21 119.3 . . ?
C16 C21 C20 121.3(4) . . ?
C20 C21 H21 119.3 . . ?
C23 C24 H24 121.3 . . ?
C25 C24 H24 121.3 . . ?
C25 C24 C23 117.3(5) . . ?
N2 C22 S2 116.5(3) . . ?
N2 C22 C19 122.2(4) . . ?
C19 C22 S2 121.2(4) . . ?
C18 C19 C22 120.9(4) . . ?
C18 C19 C22A 108.1(11) . . ?
C20 C19 C18 118.9(4) . . ?
C20 C19 C22 120.2(4) . . ?
C20 C19 C22A 132.9(12) . . ?
C2 C1 H1 119.6 . . ?
C11 C1 C2 120.9(4) . . ?
C11 C1 H1 119.6 . . ?
C8 C9 S1 119.5(4) . . ?
C10 C9 S1 119.1(3) . . ?
C10 C9 C8 121.3(4) . . ?
C21 C20 H20 119.7 . . ?
C19 C20 C21 120.5(4) . . ?
C19 C20 H20 119.7 . . ?
C16 C17 H17 119.3 . . ?
C18 C17 C16 121.4(4) . . ?
C18 C17 H17 119.3 . . ?
N2 C28 C23 116.2(4) . . ?
N2 C28 C27 124.7(5) . . ?
C23 C28 C27 119.1(5) . . ?
C9 C8 H8 120.4 . . ?
C7 C8 C9 119.3(5) . . ?
C7 C8 H8 120.4 . . ?
C8 C7 H7 120.1 . . ?
C6 C7 C8 119.7(4) . . ?
C6 C7 H7 120.1 . . ?
H14A C14 H14B 107.8 . . ?
C13 C14 H14A 109.1 . . ?
C13 C14 H14B 109.1 . . ?
C15 C14 H14A 109.1 . . ?
C15 C14 H14B 109.1 . . ?
C15 C14 C13 112.5(5) . . ?
C24 C23 S2 128.6(5) . . ?
C24 C23 C28 122.7(5) . . ?
C28 C23 S2 108.7(4) . . ?
C2 C3 H3 118.9 . . ?
C4 C3 C2 122.3(4) . . ?
C4 C3 H3 118.9 . . ?
C9 C10 N1 118.7(4) . . ?
C5 C10 N1 122.7(4) . . ?
C5 C10 C9 118.6(4) . . ?
C24 C25 H25 119.5 . . ?
C24 C25 C26 121.1(5) . . ?
C26 C25 H25 119.5 . . ?
C7 C6 H6 119.4 . . ?
C7 C6 C5 121.1(5) . . ?
C5 C6 H6 119.4 . . ?
C1 C11 S1 119.8(3) . . ?
C1 C11 C12 121.6(4) . . ?
C12 C11 S1 118.6(3) . . ?
C25 C26 H26 119.0 . . ?
C27 C26 C25 121.9(5) . . ?
C27 C26 H26 119.0 . . ?
C11 C12 N1 119.1(4) . . ?
C11 C12 C4 117.8(4) . . ?
C4 C12 N1 123.1(4) . . ?
C3 C4 C12 120.4(4) . . ?
C3 C4 H4 119.8 . . ?
C12 C4 H4 119.8 . . ?
N1 C13 C14 112.3(4) . . ?
N1 C13 H13A 109.1 . . ?
N1 C13 H13B 109.1 . . ?
C14 C13 H13A 109.1 . . ?
C14 C13 H13B 109.1 . . ?
H13A C13 H13B 107.9 . . ?
C28 C27 H27 121.1 . . ?
C26 C27 C28 117.9(5) . . ?
C26 C27 H27 121.1 . . ?
C10 C5 C6 120.0(5) . . ?
C10 C5 H5 120.0 . . ?
C6 C5 H5 120.0 . . ?
C14 C15 H15A 109.5 . . ?
C14 C15 H15B 109.5 . . ?
C14 C15 H15C 109.5 . . ?
H15A C15 H15B 109.5 . . ?
H15A C15 H15C 109.5 . . ?
H15B C15 H15C 109.5 . . ?
C19 C22A S2A 129.0(18) . . ?
N2A C22A C19 114.6(19) . . ?
N2A C22A S2A 116.4(16) . . ?
C22A N2A C28A 108(2) . . ?
N2A C28A C27A 121(2) . . ?
C23A C28A N2A 117(2) . . ?
C23A C28A C27A 121(2) . . ?
C28A C27A H27A 121.5 . . ?
C26A C27A C28A 117(2) . . ?
C26A C27A H27A 121.5 . . ?
C27A C26A H26A 121.2 . . ?
C27A C26A C25A 118(3) . . ?
C25A C26A H26A 121.2 . . ?
C26A C25A H25A 118.6 . . ?
C26A C25A C24A 123(3) . . ?
C24A C25A H25A 118.6 . . ?
C25A C24A H24A 121.7 . . ?
C25A C24A C23A 117(2) . . ?
C23A C24A H24A 121.7 . . ?
C28A C23A S2A 107.3(16) . . ?
C24A C23A C28A 120(2) . . ?
C24A C23A S2A 133(2) . . ?
C23A S2A C22A 90.7(13) . . ?

loop_
_geom_torsion_atom_site_label_1
_geom_torsion_atom_site_label_2
_geom_torsion_atom_site_label_3
_geom_torsion_atom_site_label_4
_geom_torsion
_geom_torsion_site_symmetry_1
_geom_torsion_site_symmetry_2
_geom_torsion_site_symmetry_3
_geom_torsion_site_symmetry_4
_geom_torsion_publ_flag
S1 C9 C8 C7 177.6(4) . . . . ?
S1 C9 C10 N1 0.7(5) . . . . ?
S1 C9 C10 C5 -178.4(3) . . . . ?
S1 C11 C12 N1 -4.2(6) . . . . ?
S1 C11 C12 C4 176.5(3) . . . . ?
S2 C22 C19 C18 -174.4(4) . . . . ?
S2 C22 C19 C20 4.1(8) . . . . ?
N2 C22 C19 C18 3.2(10) . . . . ?
N2 C22 C19 C20 -178.4(6) . . . . ?
N2 C28 C23 S2 -0.1(6) . . . . ?
N2 C28 C23 C24 179.2(5) . . . . ?
N2 C28 C27 C26 -178.3(5) . . . . ?
N1 C10 C5 C6 -178.6(4) . . . . ?
N1 C12 C4 C3 -178.7(4) . . . . ?
C16 C2 C1 C11 -177.9(4) . . . . ?
C16 C2 C3 C4 176.7(4) . . . . ?
C16 C21 C20 C19 0.4(6) . . . . ?
C18 C19 C20 C21 1.9(6) . . . . ?
C18 C19 C22A N2A -171(4) . . . . ?
C18 C19 C22A S2A 6(6) . . . . ?
C2 C16 C21 C20 173.8(4) . . . . ?
C2 C16 C17 C18 -174.2(4) . . . . ?
C2 C1 C11 S1 -176.2(3) . . . . ?
C2 C1 C11 C12 2.1(7) . . . . ?
C2 C3 C4 C12 0.2(7) . . . . ?
C21 C16 C2 C1 -10.1(6) . . . . ?
C21 C16 C2 C3 173.3(4) . . . . ?
C21 C16 C17 C18 2.0(6) . . . . ?
C24 C25 C26 C27 -0.2(8) . . . . ?
C22 S2 C23 C24 -178.8(6) . . . . ?
C22 S2 C23 C28 0.5(5) . . . . ?
C22 N2 C28 C23 -0.5(7) . . . . ?
C22 N2 C28 C27 179.3(6) . . . . ?
C22 C19 C20 C21 -176.5(5) . . . . ?
C19 C18 C17 C16 0.3(6) . . . . ?
C19 C22A N2A C28A -176(4) . . . . ?
C19 C22A S2A C23A 180(6) . . . . ?
C1 C2 C3 C4 0.0(6) . . . . ?
C1 C11 C12 N1 177.5(4) . . . . ?
C1 C11 C12 C4 -1.8(6) . . . . ?
C9 S1 C11 C1 -142.5(4) . . . . ?
C9 S1 C11 C12 39.1(4) . . . . ?
C9 C8 C7 C6 1.2(7) . . . . ?
C9 C10 C5 C6 0.4(7) . . . . ?
C20 C19 C22A N2A 5(7) . . . . ?
C20 C19 C22A S2A -178(3) . . . . ?
C17 C16 C2 C1 165.9(4) . . . . ?
C17 C16 C2 C3 -10.7(6) . . . . ?
C17 C16 C21 C20 -2.3(6) . . . . ?
C17 C18 C19 C22 176.2(5) . . . . ?
C17 C18 C19 C20 -2.2(6) . . . . ?
C17 C18 C19 C22A 174(3) . . . . ?
C28 N2 C22 S2 1.0(7) . . . . ?
C28 N2 C22 C19 -176.7(6) . . . . ?
C8 C9 C10 N1 179.4(4) . . . . ?
C8 C9 C10 C5 0.3(6) . . . . ?
C8 C7 C6 C5 -0.5(7) . . . . ?
C7 C6 C5 C10 -0.3(7) . . . . ?
C23 S2 C22 N2 -0.9(6) . . . . ?
C23 S2 C22 C19 176.8(6) . . . . ?
C23 C24 C25 C26 1.2(8) . . . . ?
C23 C28 C27 C26 1.6(8) . . . . ?
C3 C2 C1 C11 -1.1(6) . . . . ?
C10 N1 C12 C11 -44.2(6) . . . . ?
C10 N1 C12 C4 135.2(5) . . . . ?
C10 N1 C13 C14 141.0(4) . . . . ?
C10 C9 C8 C7 -1.2(7) . . . . ?
C25 C24 C23 S2 178.4(4) . . . . ?
C25 C24 C23 C28 -0.8(8) . . . . ?
C25 C26 C27 C28 -1.2(8) . . . . ?
C11 S1 C9 C8 143.8(4) . . . . ?
C11 S1 C9 C10 -37.5(4) . . . . ?
C11 C12 C4 C3 0.7(6) . . . . ?
C12 N1 C10 C9 46.0(6) . . . . ?
C12 N1 C10 C5 -134.9(5) . . . . ?
C12 N1 C13 C14 -64.3(6) . . . . ?
C13 N1 C10 C9 -158.7(4) . . . . ?
C13 N1 C10 C5 20.3(7) . . . . ?
C13 N1 C12 C11 160.7(4) . . . . ?
C13 N1 C12 C4 -20.0(7) . . . . ?
C27 C28 C23 S2 -180.0(4) . . . . ?
C27 C28 C23 C24 -0.7(9) . . . . ?
C15 C14 C13 N1 -174.7(4) . . . . ?
C22A C19 C20 C21 -174(4) . . . . ?
C22A N2A C28A C27A -176(5) . . . . ?
C22A N2A C28A C23A -8(6) . . . . ?
N2A C22A S2A C23A -3(5) . . . . ?
N2A C28A C27A C26A -175(4) . . . . ?
N2A C28A C23A C24A -175(5) . . . . ?
N2A C28A C23A S2A 6(6) . . . . ?
C28A C27A C26A C25A -26(6) . . . . ?
C28A C23A S2A C22A -1(5) . . . . ?
C27A C28A C23A C24A -7(8) . . . . ?
C27A C28A C23A S2A 174(4) . . . . ?
C27A C26A C25A C24A 26(7) . . . . ?
C26A C25A C24A C23A -14(8) . . . . ?
C25A C24A C23A C28A 4(8) . . . . ?
C25A C24A C23A S2A -176(5) . . . . ?
C24A C23A S2A C22A 179(6) . . . . ?
C23A C28A C27A C26A 18(7) . . . . ?
S2A C22A N2A C28A 7(6) . . . . ?

_shelx_res_file                  
;
TITL 20230920_p-ptz_etoac_after_autored_a.res in P2(1)
    20230920_p-ptz_etoac_after_autored.res
    created by SHELXL-2019/3 at 16:28:04 on 12-Nov-2024
REM Old TITL 20230920_p-ptz_EtOAc_after_autored in P2(1)
REM SHELXT solution in P2(1): R1 0.142, Rweak 0.028, Alpha 0.002
REM <I/s> 4.483 for 3 systematic absences, Orientation as input
REM Flack x = 0.159 ( 0.033 ) from 1575 Parsons' quotients
REM Formula found by SHELXT: C28 N2 Cl2
CELL 0.71073 8.5534 5.53 22.8598 90 94.991 90
ZERR 2 0.0003 0.0002 0.0007 0 0.003 0
LATT -1
SYMM -X,0.5+Y,-Z
SFAC C H N S
UNIT 56 44 4 4
SIMU 0.02 0.04 1.7 C22 N2
RIGU C22 N2
SADI S2 C22 S2A C22A
SADI S2 C23 S2A C23A
SADI N2 C22 N2A C22A
SADI N2 C28 N2A C28A
SADI C24 C23 C24A C23A
SADI C24 C25 C24A C25A
SADI C22 C19 C22A C19
SADI C28 C23 C28A C23A
SADI C28 C27 C28A C27A
SADI C25 C26 C25A C26A
SADI C26 C27 C26A C27A
SADI 0.04 S2 N2 S2A N2A
SADI 0.04 S2 C24 S2A C24A
SADI 0.04 S2 C19 S2A C19
SADI 0.04 S2 C28 S2A C28A
SADI 0.04 N2 C19 N2A C19
SADI 0.04 N2 C23 N2A C23A
SADI 0.04 N2 C27 N2A C27A
SADI 0.04 C24 C28 C24A C28A
SADI 0.04 C24 C26 C24A C26A
SADI 0.04 C22 C28 C22A C28A
SADI 0.04 C22 C23 C22A C23A
SADI 0.04 C28 C26 C28A C26A
SADI 0.04 C23 C25 C23A C25A
SADI 0.04 C23 C27 C23A C27A
SADI 0.04 C25 C27 C25A C27A
SIMU 0.02 0.04 1.7 C19 S1 C9 C11 C8 C10 C1 C12 C7 N1 C5 C2 C4 C6 C13 C16 C3 =
 C14 C21 C17 C15 C20 C18 C22 C22A S2 N2 N2A S2A C23 C28 C28A C23A C24 C27 =
 C27A C24A C25 C26 C26A C25A
RIGU 0.001 0.001 S1 C9 C11 C8 C10 C1 C12 C7 N1 C5 C2 C4 C6 C13 C16 C3 C14 =
 C21 C17 C15 C20 C18 C19 C22 C22A S2 N2 N2A S2A C23 C28 C28A C23A C24 C27 =
 C27A C24A C25 C26 C26A C25A

L.S. 99
PLAN  10
SIZE 0.319 0.297 0.016
TEMP -160.15
CONF
list 4
MORE -1
BOND $H
fmap 2 53
acta
OMIT 1 0 0
REM <olex2.extras>
REM <HklSrc "%.\\20230920_p-ptz_EtOAc_after_autored.hkl">
REM </olex2.extras>

WGHT    0.133300
FVAR       0.87699   0.88509
S1    4    0.626381    0.794427    0.838834    11.00000    0.05019    0.03539 =
         0.02158   -0.00466    0.00901   -0.00893
PART 1
S2    4    0.923802    0.752819    0.439653    21.00000    0.03197    0.02974 =
         0.02095   -0.00343    0.00812   -0.00875
N2    3    0.774621    0.349830    0.414522    21.00000    0.02743    0.02188 =
         0.02238   -0.00191    0.00470   -0.00290
PART 0
N1    3    0.428610    0.369056    0.857578    11.00000    0.03667    0.04320 =
         0.01915    0.00077    0.00566   -0.00484
C16   1    0.600497    0.480399    0.621482    11.00000    0.02402    0.02940 =
         0.02031    0.00055    0.00178    0.00020
C18   1    0.633265    0.310017    0.524917    11.00000    0.02762    0.03116 =
         0.02157   -0.00303    0.00337   -0.00187
AFIX  43
H18   2    0.612722    0.183760    0.497128    11.00000   -1.20000
AFIX   0
C2    1    0.548382    0.453451    0.681584    11.00000    0.02486    0.02946 =
         0.02100   -0.00050    0.00401    0.00077
C21   1    0.686339    0.680979    0.606019    11.00000    0.03610    0.03192 =
         0.02217   -0.00255    0.00427   -0.00590
AFIX  43
H21   2    0.703364    0.810620    0.633091    11.00000   -1.20000
AFIX   0
PART 1
C24   1    1.051714    0.686576    0.330908    21.00000    0.02693    0.03442 =
         0.01936   -0.00031    0.00589    0.00003
AFIX  43
H24   2    1.110864    0.831897    0.335086    21.00000   -1.20000
AFIX   0
C22   1    0.797047    0.519078    0.454697    21.00000    0.02154    0.02123 =
         0.02239   -0.00018    0.00291   -0.00219
PART 0
C19   1    0.723890    0.508708    0.510972    11.00000    0.02252    0.03217 =
         0.02116    0.00041    0.00367    0.00182
C1    1    0.605617    0.610647    0.726839    11.00000    0.02937    0.03343 =
         0.02161   -0.00194    0.00669   -0.00394
AFIX  43
H1    2    0.675089    0.737664    0.718502    11.00000   -1.20000
AFIX   0
C9    1    0.657741    0.587089    0.898033    11.00000    0.03592    0.03867 =
         0.02022   -0.00729    0.00771    0.00300
C20   1    0.747815    0.695325    0.551579    11.00000    0.03287    0.03233 =
         0.02355    0.00032    0.00589   -0.00328
AFIX  43
H20   2    0.806505    0.833660    0.542151    11.00000   -1.20000
AFIX   0
C17   1    0.572884    0.296810    0.579624    11.00000    0.02471    0.03026 =
         0.02227    0.00078    0.00399   -0.00283
AFIX  43
H17   2    0.511803    0.160512    0.588660    11.00000   -1.20000
AFIX   0
PART 1
C28   1    0.864335    0.401089    0.368261    21.00000    0.02363    0.02750 =
         0.01957   -0.00025    0.00217    0.00618
PART 0
C8    1    0.783289    0.623039    0.940469    11.00000    0.03931    0.05309 =
         0.02602   -0.01443    0.00590   -0.00075
AFIX  43
H8    2    0.853932    0.753747    0.936950    11.00000   -1.20000
AFIX   0
C7    1    0.803754    0.464844    0.988071    11.00000    0.04318    0.06092 =
         0.02135   -0.01443    0.00102    0.00987
AFIX  43
H7    2    0.887395    0.489058    1.017639    11.00000   -1.20000
AFIX   0
C14   1    0.138157    0.339600    0.844462    11.00000    0.03937    0.06396 =
         0.02373    0.00069    0.00842   -0.00266
AFIX  23
H14A  2    0.133413    0.510140    0.857362    11.00000   -1.20000
H14B  2    0.136374    0.338531    0.801102    11.00000   -1.20000
AFIX   0
PART 1
C23   1    0.954585    0.613326    0.373490    21.00000    0.02486    0.03254 =
         0.01760    0.00028    0.00358    0.00044
PART 0
C3    1    0.449024    0.267595    0.696603    11.00000    0.03179    0.03628 =
         0.02026   -0.00030    0.00272   -0.00668
AFIX  43
H3    2    0.408569    0.158711    0.666898    11.00000   -1.20000
AFIX   0
C10   1    0.554846    0.394768    0.901774    11.00000    0.03451    0.04053 =
         0.02076   -0.00399    0.00650    0.00382
PART 1
C25   1    1.058491    0.539255    0.282363    21.00000    0.03213    0.03563 =
         0.02063   -0.00109    0.00630    0.00486
AFIX  43
H25   2    1.125111    0.582288    0.252877    21.00000   -1.20000
AFIX   0
PART 0
C6    1    0.703449    0.275831    0.991958    11.00000    0.04992    0.05308 =
         0.02142   -0.00538    0.00167    0.01411
AFIX  43
H6    2    0.718326    0.167832    1.024281    11.00000   -1.20000
AFIX   0
C11   1    0.561768    0.582593    0.783796    11.00000    0.03330    0.02896 =
         0.02214   -0.00275    0.00592   -0.00226
PART 1
C26   1    0.968873    0.327810    0.275924    21.00000    0.03359    0.03554 =
         0.02274   -0.00477    0.00585    0.00455
AFIX  43
H26   2    0.975883    0.230733    0.241966    21.00000   -1.20000
AFIX   0
PART 0
C12   1    0.464189    0.394151    0.798506    11.00000    0.02936    0.03355 =
         0.02038   -0.00029    0.00609   -0.00108
C4    1    0.407108    0.236202    0.753647    11.00000    0.03412    0.03438 =
         0.02258    0.00022    0.00528   -0.00735
AFIX  43
H4    2    0.339478    0.107068    0.762201    11.00000   -1.20000
AFIX   0
C13   1    0.291622    0.227234    0.870601    11.00000    0.03883    0.05348 =
         0.02295    0.00308    0.00896   -0.00829
AFIX  23
H13A  2    0.289253    0.214162    0.913707    11.00000   -1.20000
H13B  2    0.301147    0.061832    0.854726    11.00000   -1.20000
AFIX   0
PART 1
C27   1    0.870233    0.255855    0.317604    21.00000    0.03528    0.03082 =
         0.02367   -0.00399    0.00630    0.00296
AFIX  43
H27   2    0.808500    0.113444    0.312325    21.00000   -1.20000
AFIX   0
PART 0
C5    1    0.578324    0.237586    0.949032    11.00000    0.04701    0.04684 =
         0.01836   -0.00150    0.00662    0.00396
AFIX  43
H5    2    0.509729    0.104109    0.952336    11.00000   -1.20000
AFIX   0
C15   1   -0.005501    0.205612    0.862612    11.00000    0.04137    0.07195 =
         0.02887   -0.00042    0.01269   -0.00102
AFIX 137
H15A  2   -0.099644    0.266259    0.839770    11.00000   -1.50000
H15B  2   -0.015322    0.232129    0.904522    11.00000   -1.50000
H15C  2    0.006029    0.032235    0.855224    11.00000   -1.50000
AFIX   0
PART 2
C22A  1    0.784202    0.462368    0.453276   -21.00000    0.01871    0.01769 =
         0.01902    0.00094   -0.00139   -0.00038
N2A   3    0.889494    0.618955    0.438436   -21.00000    0.03079    0.02283 =
         0.01904   -0.00478    0.00367   -0.01052
C28A  1    0.926191    0.560549    0.381301   -21.00000    0.02614    0.02470 =
         0.01827   -0.00148    0.00172   -0.00095
C27A  1    1.043633    0.690331    0.354412   -21.00000    0.02959    0.02543 =
         0.01685   -0.00773    0.00409   -0.00494
AFIX  43
H27A  2    1.106230    0.809375    0.375246   -21.00000   -1.20000
AFIX   0
C26A  1    1.062498    0.636638    0.297532   -21.00000    0.03794    0.02875 =
         0.01760   -0.00861    0.00616   -0.00361
AFIX  43
H26A  2    1.103346    0.752385    0.272193   -21.00000   -1.20000
AFIX   0
C25A  1    1.020235    0.407831    0.277768   -21.00000    0.04158    0.03018 =
         0.02079   -0.01205    0.01431   -0.00650
AFIX  43
H25A  2    1.069944    0.342514    0.245710   -21.00000   -1.20000
AFIX   0
C24A  1    0.908390    0.269451    0.302712   -21.00000    0.03995    0.03039 =
         0.02568   -0.00730    0.01359   -0.00446
AFIX  43
H24A  2    0.863525    0.129949    0.283687   -21.00000   -1.20000
AFIX   0
C23A  1    0.865312    0.345205    0.356925   -21.00000    0.03021    0.02704 =
         0.02325   -0.00580    0.00884   -0.00548
S2A   4    0.741822    0.226278    0.405196   -21.00000    0.05150    0.04204 =
         0.03870   -0.00937    0.01503   -0.02114
HKLF 4


REM  20230920_p-ptz_etoac_after_autored_a.res in P2(1)
REM wR2 = 0.1881, GooF = S = 1.095, Restrained GooF = 1.038 for all data
REM R1 = 0.0688 for 4644 Fo > 4sig(Fo) and 0.0798 for all 5392 data
REM 372 parameters refined using 735 restraints

END

WGHT      0.1323      0.0000

REM Highest difference peak  1.028,  deepest hole -0.594,  1-sigma level  0.147
Q1    1   0.6625  0.9399  0.8421  11.00000  0.05    1.03
Q2    1   0.9401  0.9046  0.4404  11.00000  0.05    0.90
Q3    1   0.7001  0.6964  0.8437  11.00000  0.05    0.88
Q4    1   0.8426  0.6590  0.4372  11.00000  0.05    0.83
Q5    1   0.6088  0.6433  0.8383  11.00000  0.05    0.79
Q6    1   0.9735  0.6295  0.4432  11.00000  0.05    0.76
Q7    1   0.8456  0.8390  0.4340  11.00000  0.05    0.74
Q8    1   0.1957  0.2191  0.8557  11.00000  0.05    0.64
Q9    1   0.2179  0.3576  0.8574  11.00000  0.05    0.55
Q10   1   0.7815  0.5060  0.4221  11.00000  0.05    0.49
;
_shelx_res_checksum              39056
_olex2_submission_special_instructions 'No special instructions were received'
_oxdiff_exptl_absorpt_empirical_details 
;
Empirical correction (ABSPACK) includes:
- Absorption correction using spherical harmonics
- Frame scaling
- Detector area scaling
;
_oxdiff_exptl_absorpt_empirical_full_max 1.409
_oxdiff_exptl_absorpt_empirical_full_min 0.699
